# Supplementary material for: Effect of replacing concentrate diet with oat brewery waste on enteric methane emissions, nutrients intake, digestibility and compositional and functional abundances of rumen microbiota in growing male sheep
Source: Front Microbiol. 2026 Jan 27;17:1646477. doi: 10.3389/fmicb.2026.1646477 (PMC12886344; doi:10.3389/fmicb.2026.1646477)
Supplement: Supplementary file 2 [file Table_1.xlsx]

## Sheet: Read stat
Sample code	Sample	Before filtering					After filtering					Filtering results					Host Contamination							rRNA Contamination							Contig details					Functional Details
		Total reads (M)	Q20 bases (%)	Q30 bases (%)	GC content (%)	Mean length (bp)	Total reads (M)	Q20 bases (%)	Q30 bases (%)	GC content (%)	Mean length (bp)	Reads passed filters (%)	Dupication rate (%)	Dropped (%)	Average dropped (%)		Clean Reads (PE)	PE contaimination rate	Clean unpaired Reads (SE)	Contamination rate (%)	Overall Host Contamination (%)	Average Host contamination (%)		Total Reads	Total reads aligned	Aligned (%)	Total reads unaligned	Unaligned (%)	Mean read length		Total Contigs	Total reads	Average contig length	N50		COG (%)	KEGG (%)
OR1	C	95.16	97.5	93.7	46.7	151	93.3	98.5	95.4	45.8	142	98	37	1.998			93241046	0.03	865339	0.04	0.05			94106385	86653159	92.08	7453225	7.92	151		26327	18587903	706	680		38.74	20.3856
OR3	C	24.6	98.4	95.9	49	151	24.4	99	96.9	48.6	143	98.9	29.1	1.072			24372097	0.04	120680	0.07	0.04			24492777	22682761	92.61	1810016	7.39	151		6271	3910052	623	591		49.98	30.1468
OR4	C	22.39	98.2	95.3	52.6	151	22.1	99	96.4	52.4	145	98.7	11.7	1.304			22096754	0.04	129497	0.04	0.04			22226251	9481718	42.66	12744532	57.34	151		92338	82499487	893	905		62.74	34.7281
OR6	C	27.32	98.2	95.2	48.8	151	26.9	99	96.5	48.3	143	98.5	31.1	1.475			26911942	0.05	179650	0.19	0.05			27091592	24851117	91.73	2240474	8.27	151		8728	5520054	632	599		49.18	28.5828
OR14	C	25.2	98.3	95.5	48.3	151	24.9	99	96.6	48	143	98.8	29.3	1.231	1.416		24889758	0.04	140129	0.1	0.04	0.044		25029887	21778504	87.01	3251382	12.99	151		18199	15767249	866	871		55	30.5862
OR8	T1	24.3	98.1	95.1	51.7	151	24	99	96.4	51.5	143	98.6	15.4	1.384			23975137	0.04	150025	0.05	0.05			24125162	14202482	58.87	9922679	41.13	151		72292	60726932	840	832		65.73	24.3232
OR10	T1	27.2	98.2	95.3	50.3	151	26.8	99	96.5	50	144	98.7	17.9	1.276			26820979	0.04	151602	0.05	0.04			26972581	13785686	51.11	13186894	48.89	151		108074	98725974	913	938		61.11	32.967
OR11	T1	30.1	98.3	95.4	48	151	29.7	99	96.6	48	142	98.7	34.8	1.269			29710517	0.04	172925	0.06	0.04			29883442	27346337	91.51	2537104	8.49	151		10331	10782009	1043	1303		53.53	29.3883
OR13	T1	34.2	97.9	94.3	49.5	151	33.5	98.6	95.5	49.5	146	98	5.2	2.054	1.49575		33501472	0.06	309132	0.1	0.06	0.0475		33810604	4845059	14.33	28965544	85.67	151		207565	205869489	991	1031		60.02	32.3457
OR18	T2	25.5	98.3	95.4	53.1	151	25.1	99	96.4	53	145	98.4	8.74	1.539			25135978	0.04	174347	0.07	0.06			25310325	7334932	28.98	17975392	71.02	151		152614	153414139	1005	1154		62.99	34.7533
OR20	T2	32.8	98.2	95.3	48.4	151	32.4	99	96.5	48	143	98.7	30.7	1.246			32360800	0.04	181711	0.09	0.04			32542511	24364577	74.87	8177933	25.13	151		70473	52180239	740	705		59.73	32.9424
OR21	T2	31.4	98.3	95.4	46.3	151	30.8	99	96.5	45.7	145	98.5	45.3	1.478			30869851	0.04	207033	0.09	0.06			31076884	28655994	92.21	2420889	7.79	151		10449	7541662	721	703		49.21	27.5996
OR22	T2	31.4	98.3	95.3	51.8	151	31	99	96.4	51.5	143	98.6	17.9	1.348	1.40275		30992739	0.04	188593	0.05	0.05	0.0525		31181332	16519869	52.98	14661462	47.02	151		123603	110360001	839	896		64.55	36.0314
		Raw reads (M)	C	T1	T2
			95.16	24.3	25.5
			24.6	27.2	32.8
			22.39	30.1	31.4
			27.32	34.2	31.4
			25.2
		Total (M)	194.67	115.8	121.1
		Average (M)	38.934	28.95	30.275
		SD	31.4803	4.22571	3.25103
		Dropped (%)	1.42	1.5	1.4
		Host Contamination (%)	0.044	0.048	0.053
		rRNA Contamination (%)	81.2	54	62.3
		rRNA Contaminated reads (bps)	33089452	15044891	19218843
		rRNA Contaminated reads (M)	3.30895	1.50449	1.92188
		Clean unaligned reads (%)	18.8	46	37.7
		Clean unaligned reads (bps)	5499925	1.37916e+07	1.09015e+07
		Clean unaligned reads (M)	0.549992	1.37916	1.09015
		Average contigs	30372.6	99565.5	89284.8
		Average Contigs length (bps)	744	946.75	826.25

## Sheet: Phylum
Phylum	C	T1	T2	p (Kruskal-Wallis)		Phylum	group1	group2	p Dunn Test
Bacteroidota	60.6082	47.0314	43.0189	0.0369		Bacteroidota	C	T2	0.014294
Bacillota	16.9778	16.2187	23.3931	0.173		Pseudomonadota	C	T1	0.0239208
Pseudomonadota	13.6862	29.1007	24.239	0.0436		Pseudomonadota	C	T2	0.0486879
Fibrobacterota	2.77292	1.78565	2.21229	0.589
Actinomycetota	1.91825	2.18849	3.2976	0.0685
Euryarchaeota	1.56571	1.19791	1.68895	0.334
Spirochaetota	0.930776	1.0085	0.739905	0.647
Candidatus_Thermoplasmatota	0.397738	0.279965	0.40504	0.293
Thermodesulfobacteriota	0.28545	0.206943	0.25145	0.762
Verrucomicrobiota	0.143448	0.109182	0.114376	0.522
Mycoplasmatota	0.143079	0.13462	0.0966645	0.424
Planctomycetota	0.0932278	0.052954	0.0807599	0.522
Chlamydiota	0.0830958	0.038044	0.0401709	0.343
Cyanobacteriota	0.0804887	0.0880336	0.0658193	0.601
Elusimicrobiota	0.0788414	0.239207	0.113582	0.136
Synergistota	0.0692955	0.0738674	0.116764	0.0948
Kiritimatiellota	0.0667895	0.040662	0.0363314	0.465
Campylobacterota	0.0306835	0.0690661	0.0133599	0.0785
Chloroflexota	0.0290261	0.0456115	0.0397326	0.736
Myxococcota	0.0195727	0.0571764	0.00706312	0.427
Fusobacteriota	0.0136661	0.0149851	0.0186512	0.742
Thermotogota	0.00568915	0.0183353	0.0104837	0.195

## Sheet: Order
Order	C	T1	T2	p (Kruskal-Wallis)		Order	group1	group2	p Dunn Test
Bacteroidales	64.3968	51.0527	48.8829	0.115		Rhodospirillales	T1	T2	0.0142392
Eubacteriales	12.2247	11.7059	20.6953	0.0682		Synechococcales	C	T1	0.0149332
Fibrobacterales	3.61362	2.33473	3.12672	0.548		Coriobacteriales	C	T2	0.0176331
Pseudomonadales	3.25563	7.18267	3.59917	0.465
Methanobacteriales	2.05733	1.56454	2.42482	0.184
Bacillales	1.39213	2.43468	0.847931	0.148
Enterobacterales	1.33799	3.07199	3.47714	0.337
Spirochaetales	1.22528	1.27638	1.02292	0.892
Selenomonadales	0.912344	0.739012	0.810577	0.768
Burkholderiales	0.903375	3.83764	0.90277	0.376
Eggerthellales	0.753562	0.746855	0.989654	0.647
Flavobacteriales	0.657658	0.805326	1.03786	0.225
Aeromonadales	0.655481	2.61911	2.2533	0.762
Methanomassiliicoccales	0.522651	0.362223	0.597344	0.252
Xanthomonadales	0.411456	2.80079	1.12162	0.303
Rhodospirillales	0.410456	1.13659	0.202277	0.045
Cytophagales	0.397863	0.387606	0.595066	0.131
Coriobacteriales	0.381681	0.49402	1.64166	0.0444
Hyphomicrobiales	0.318049	0.528059	0.365856	0.295
Lactobacillales	0.316581	0.494554	0.245699	0.263
Desulfovibrionales	0.315387	0.213503	0.269384	0.762
Moraxellales	0.313388	0.695118	1.04913	0.12
Veillonellales	0.266214	0.190004	0.361505	0.601
Acidaminococcales	0.247547	0.12764	0.172765	0.301
Salinisphaerales	0.239588	0.309996	0.378783	0.782
Pasteurellales	0.236356	0.25853	0.411958	0.826
Micrococcales	0.229342	0.284258	0.270959	0.808
Oceanospirillales	0.202541	0.18275	0.141815	0.897
Bifidobacteriales	0.176033	0.103634	0.124071	0.295
Sphingobacteriales	0.141155	0.365057	0.347274	0.762
Chitinophagales	0.138898	0.139525	0.0677882	0.892
Mycobacteriales	0.122168	0.100092	0.185172	0.57
Synergistales	0.0924529	0.0996522	0.174994	0.128
Planctomycetales	0.0731764	0.0214276	0.0369203	0.343
Acholeplasmatales	0.0680225	0.0487352	0.0567993	0.789
Parachlamydiales	0.0658779	0.0306789	0.0393754	0.958
Endomicrobiales	0.0633896	0.159635	0.0550077	0.826
Tichowtungiales	0.0603421	0.0303608	0.0297673	0.343
Chlamydiales	0.0468041	0.0171575	0.0180573	0.264
Campylobacterales	0.0415659	0.0888803	0.0198579	0.0633
Rhodobacterales	0.0373572	0.0378513	0.0235609	0.529
Elusimicrobiales	0.032616	0.125289	0.100303	0.166
Anaerolineales	0.0314064	0.0384106	0.0392397	0.862
Propionibacteriales	0.0294816	0.0282301	0.025244	0.504
Sphingomonadales	0.0290758	0.077336	0.0452711	0.189
Erysipelotrichales	0.0281595	0.0161368	0.0425779	0.263
Alteromonadales	0.0272915	0.0171125	0.0257005	0.552
Pseudanabaenales	0.0243909	0.0248945	0.0253093	0.984
Mycoplasmatales	0.0242442	0.0105083	0.0173268	0.263
Nevskiales	0.0227572	0.00581767	0.012349	0.0941
Lentisphaerales	0.0219987	0.00816899	0.00772712	0.205
Candidatus_Babeliales	0.0210471	0.012923	0.0196537	0.601
Caulobacterales	0.020494	0.0318822	0.0443575	0.387
Neisseriales	0.0194428	0.051484	0.0217251	0.184
Fusobacteriales	0.0181673	0.0192454	0.0285462	0.552
Tissierellales	0.0180899	0.017592	0.0187879	0.634
Actinomycetales	0.0177981	0.0173834	0.0176596	0.942
Opitutales	0.0175293	0.00981931	0.016944	0.303
Rhodothermales	0.0151242	0.00892178	0.0282935	0.301
Kitasatosporales	0.0150227	0.0192746	0.030558	0.586
Kiritimatiellales	0.0141271	0.00840809	0.00292926	0.371
Vibrionales	0.0140694	0.0276616	0.042687	0.57
Pirellulales	0.0127901	0.0101811	0.0125537	0.826
Entomoplasmatales	0.0127194	0.0183909	0.0046458	0.337
Desulfobulbales	0.0124522	0.0126816	0.0156713	0.928
Polyangiales	0.0119604	0.00890147	0.00199587	0.675
Puniceicoccales	0.0117373	0.00415487	0.0104301	0.326
Thermoanaerobacterales	0.0116508	0.00786032	0.0310592	0.427
Rickettsiales	0.00961814	0.0158217	0.00305789	0.0859
Candidatus_Sulfidibacteriales	0.00887221	0.0123018	0.0071778	0.631
Desulfobacterales	0.00880681	0.00566445	0.0163929	0.501
Myxococcales	0.00786091	0.00578265	0.00199587	0.669
Mycoplasmoidales	0.00704689	0.00551076	0.00757507	0.819
Marinilabiliales	0.00667603	0.0100589	0.0141421	0.737
Rhodocyclales	0.00636601	0.0115896	0.00518149	0.461
Methanomicrobiales	0.00626016	0.00964532	0.0110846	0.983
Chroococcales	0.0059513	0.00649594	0.00391571	0.451
Oscillatoriales	0.00569686	0.004975	0.00179211	0.223
Cellvibrionales	0.00560772	0.00512868	0.00424628	0.661
Nostocales	0.00543689	0.0197371	0.0112212	0.3
Pseudonocardiales	0.00542148	0.0185533	0.0145407	0.5
Thiotrichales	0.0050792	0.00346635	0.0241652	0.451
Verrucomicrobiales	0.00422387	0.00885714	0.00557965	0.704
Thermotogales	0.00406215	0.00298544	0.00464625	0.932
Glycomycetales	0.00345768	0.00147633	0.00106202	0.586
Holosporales	0.00343423	0.00195677	0.0243322	0.382
Nannocystales	0.00331536	0.0585029	0	0.247
Chromatiales	0.00331307	0.010813	0.00916433	0.0929
Legionellales	0.00301048	0.00144354	0.00318471	0.577
Nitrosomonadales	0.00301048	0.00466809	0.00106202	0.342
Leptospirales	0.00294334	0.00566398	0	0.0751
Synechococcales	0.00251438	0.0113262	0.0139379	0.048
Streptosporangiales	0.00223525	0.0161627	0.00570782	0.205
Deferribacterales	0.00220805	0.000721772	0.011094	0.128
Dehalococcoidales	0.00220805	0.00271179	0.00106157	0.691
Haliangiales	0.0020842	0.00346635	0.00386311	0.854
Gemmatimonadales	0.00188646	0.00211045	0.00424764	0.887
Geobacterales	0.00160733	0.00430855	0.00783232	0.436
Saprospirales	0.00142661	0	0.00451808	0.281
Petrotogales	0.000441914	0.00279944	0	0.211
Ktedonobacterales	0	0.00672545	0.00716846	0.285

## Sheet: Order_Top20
Order	C	T1	T2
Bacteroidales	64.3968	51.0527	48.8829
Eubacteriales	12.2247	11.7059	20.6953
Fibrobacterales	3.61362	2.33473	3.12672
Pseudomonadales	3.25563	7.18267	3.59917
Methanobacteriales	2.05733	1.56454	2.42482
Bacillales	1.39213	2.43468	0.847931
Enterobacterales	1.33799	3.07199	3.47714
Spirochaetales	1.22528	1.27638	1.02292
Selenomonadales	0.912344	0.739012	0.810577
Burkholderiales	0.903375	3.83764	0.90277
Eggerthellales	0.753562	0.746855	0.989654
Flavobacteriales	0.657658	0.805326	1.03786
Aeromonadales	0.655481	2.61911	2.2533
Methanomassiliicoccales	0.522651	0.362223	0.597344
Xanthomonadales	0.411456	2.80079	1.12162
Rhodospirillales	0.410456	1.13659	0.202277
Cytophagales	0.397863	0.387606	0.595066
Coriobacteriales	0.381681	0.49402	1.64166
Hyphomicrobiales	0.318049	0.528059	0.365856
Lactobacillales	0.316581	0.494554	0.245699
Others	3.85533	4.42459	5.15944

## Sheet: Genus
Genus	C	T1	T2	p (Kruskal-Wallis)		Genus	group1	group2	p (Dunn Test)
Prevotella	60.1473	47.1373	48.7172	0.0894		Acetobacter	T1	T2	0.0110234
Fibrobacter	5.73111	3.68319	5.17319	0.558		Anaerostipes	C	T2	0.0264105
Pseudomonas	4.68093	9.54283	5.79613	0.483		Anaerostipes	T1	T2	0.0367947
Hoylesella	3.60836	3.29136	1.32831	0.293		Atlantibacter	T1	T2	0.0198831
Methanobrevibacter	3.13873	2.22782	3.77034	0.223		Atlantibacter	C	T1	0.0469247
Ruminococcus	2.72765	1.53534	6.08543	0.052		Atopobium	T1	T2	0.011355
Treponema	1.26175	1.2902	1.03201	0.892		Bosea	C	T1	0.0140904
Clostridium	1.06396	0.666487	0.566187	0.534		Catenibacterium	T1	T2	0.0137108
Selenomonas	0.985211	0.685091	0.688903	0.984		Cronobacter	T1	T2	0.0198831
Succinivibrio	0.843333	3.49767	2.80097	0.875		Cronobacter	C	T1	0.0469247
Bacteroides	0.598499	0.764505	0.621509	0.762		Eubacterium	C	T2	0.0185679
Paenibacillus	0.558956	0.925556	0.236195	0.301		Flintibacter	C	T1	0.025139
Brevibacillus	0.431384	0.77754	0.165377	0.234		Flintibacter	C	T2	0.025139
Berryella	0.42624	0.383576	0.557049	0.601		Jonquetella	T1	T2	0.00638602
Stenotrophomonas	0.421396	3.14332	1.45751	0.303		Lancefieldella	T1	T2	0.00367145
Desulfovibrio	0.414726	0.23979	0.285699	0.589		Lancefieldella	C	T2	0.0424857
Butyrivibrio	0.407266	0.370967	0.769822	0.134		Marvinbryantia	C	T2	0.0216372
Candidatus_Methanomethylophilus	0.40019	0.291726	0.477693	0.263		Marvinbryantia	T1	T2	0.0457979
Salinisphaera	0.398173	0.448733	0.629201	0.782		Mogibacterium	T1	T2	0.0182559
Rhizobium	0.345392	0.300649	0.32601	0.819		Mogibacterium	C	T2	0.025139
Halomonas	0.323647	0.270756	0.227007	0.875		Olivibacter	T1	T2	0.0166888
Achromobacter	0.314078	0.919625	0.124018	0.181		Olsenella	T1	T2	0.0293451
Moraxella	0.302177	0.553578	1.35864	0.985		Olsenella	C	T2	0.0320677
Parabacteroides	0.301515	0.245082	0.365447	0.709		Parafannyhessea	C	T2	0.00826182
Acetobacter	0.295106	1.03125	0.194551	0.0333		Parafannyhessea	T1	T2	0.0293451
Phascolarctobacterium	0.277567	0.115762	0.177053	0.387		Parolsenella	C	T2	0.012844
Paludibacter	0.268168	0.0435251	0.060729	0.21		Pseudobutyrivibrio	C	T2	0.0115256
Sodaliphilus	0.26723	0.244297	0.588001	0.0892		Thermoclostridium	C	T2	0.00584688
Vescimonas	0.258791	0.288728	0.496819	0.225		Vallitalea	C	T2	0.00772223
Candidatus_Methanoplasma	0.253842	0.143983	0.281903	0.529
Blautia	0.236489	0.135796	0.303674	0.13
Comamonas	0.22594	2.09341	0.574114	0.303
Burkholderia	0.211032	0.297712	0.0877716	0.453
Bacillus	0.204683	0.240617	0.156085	0.493
Acinetobacter	0.178773	0.445025	0.41646	0.2
Alistipes	0.172407	0.159768	0.217868	0.589
Bifidobacterium	0.170028	0.124212	0.176558	0.434
Weizmannia	0.160625	0.329518	0.204272	0.181
Lactobacillus	0.15078	0.218485	0.0673114	0.161
Butyricimonas	0.150361	0.252006	0.288548	0.736
Paraprevotella	0.145545	0.0939276	0.155842	0.162
Olsenella	0.142855	0.150902	0.564521	0.0469
Lonsdalea	0.140706	0.336702	0.312735	0.942
Sphingobacterium	0.126628	0.462003	0.451935	0.68
Enterococcus	0.12582	0.139338	0.0686493	0.222
Planctopirus	0.11437	0.0301872	0.0555458	0.334
Aeromonas	0.112496	0.2827	0.8112	0.808
Hymenobacter	0.111338	0.0848004	0.218559	0.184
Pseudoprevotella	0.10777	0.0993917	0.106562	0.405
Muribaculum	0.107477	0.0778166	0.101953	0.669
Staphylococcus	0.102573	0.0892048	0.116138	0.942
Endomicrobium	0.100169	0.256635	0.0897358	0.897
Tichowtungia	0.0973841	0.0469364	0.0488273	0.405
Tenuifilum	0.0966403	0.0615214	0.0794102	0.625
Duncaniella	0.093576	0.0853893	0.162966	0.381
Phocaeicola	0.0933524	0.0426896	0.160551	0.115
Histophilus	0.0890564	0.0440582	0.172049	0.449
Coprococcus	0.0815919	0.0247628	0.0971569	0.0961
Klebsiella	0.0784095	0.270088	0.196028	0.405
Microbacterium	0.0773101	0.17544	0.182752	0.465
Escherichia	0.0765415	0.225564	0.150088	0.504
Chlamydia	0.0747507	0.0264681	0.030216	0.379
Dysosmobacter	0.0747007	0.154436	0.0923735	0.0831
Caproicibacterium	0.0732111	0.0311384	0.0635961	0.742
Spirosoma	0.0715508	0.171452	0.0376662	0.252
Candidatus_Phytoplasma	0.0669962	0.0445958	0.0707823	0.892
Porphyromonas	0.0666357	0.0392717	0.0768631	0.205
Pyramidobacter	0.0628467	0.0653289	0.148397	0.175
Lachnoclostridium	0.0623081	0.0466809	0.0781935	0.233
Enterobacter	0.0607678	0.597654	0.465801	0.147
Pseudobutyrivibrio	0.0591291	0.090901	0.282978	0.0369
Thermaerobacter	0.0587527	0.039644	0.0225126	0.676
Marvinbryantia	0.0564452	0.0949458	0.343863	0.0466
Xiamenia	0.0561425	0.0470566	0.0653882	0.862
Mageeibacillus	0.0559272	0.0726741	0.0808425	0.819
Niabella	0.055692	0.00518679	0.0092923	0.809
Kerstersia	0.053466	0.111744	0.0105455	0.313
Eubacterium	0.0520212	0.0252033	0.0196622	0.0408
Elusimicrobium	0.0511907	0.194665	0.165268	0.166
Brucella	0.0487527	0.228304	0.0846271	0.107
Lysinibacillus	0.048597	0.133723	0.0305009	0.162
Acutalibacter	0.0471968	0.0570899	0.0920624	0.0831
Pandoraea	0.0466937	0.117303	0.0233454	0.308
Anaerobutyricum	0.0464125	0.054433	0.0651672	0.321
Parafannyhessea	0.0452974	0.0757251	0.345955	0.0199
Roseburia	0.0448398	0.0737259	0.082449	0.223
Alcaligenes	0.0444748	0.090075	0.00291817	0.0842
Salmonella	0.0443355	0.050495	0.131882	0.647
Megasphaera	0.0433975	0.0479578	0.0179125	0.381
Corynebacterium	0.0430815	0.0968383	0.173804	0.179
Solitalea	0.0429749	0.0298049	0.0479817	0.762
Anaerotruncus	0.0428562	0.0517028	0.0262036	0.223
Chordicoccus	0.0427455	0.0966598	0.148433	0.0643
Pusillibacter	0.0424253	0.0988403	0.0906726	0.0603
Solibaculum	0.0395807	0.0430357	0.0542524	0.548
Mogibacterium	0.0391203	0.0363752	0.10216	0.0311
Cutibacterium	0.0385297	0.0277973	0.0351628	0.495
Paracoccus	0.0384538	0.0260843	0.0178781	0.709
Slackia	0.0383369	0.066618	0.0783649	0.504
Pseudanabaena	0.0377711	0.0359041	0.0424098	0.985
Acidaminococcus	0.0375152	0.0241849	0.0581994	0.817
Leadbetterella	0.0364169	0.0205503	0.0279848	0.583
Lentisphaera	0.0354943	0.0132186	0.012649	0.201
Streptococcus	0.0350542	0.0590311	0.0572024	0.337
Delftia	0.0338642	0.137549	0.0671825	0.67
Candidatus_Chromulinivorax	0.0336092	0.0171017	0.0331671	0.446
Dorea	0.033503	0.00330455	0.0122105	0.368
Faecalibacterium	0.0334708	0.0965731	0.117245	0.37
Shewanella	0.0331248	0.0162031	0	0.0603
Intestinimonas	0.031435	0.0578416	0.054294	0.247
Christensenella	0.0310627	0.0587474	0.0520149	0.57
Methanobacterium	0.0305153	0.0315665	0.0400466	0.71
Sphaerochaeta	0.0303419	0.0617096	0.0649807	0.826
Brevundimonas	0.0292327	0.0325472	0.0239064	0.984
Micrococcus	0.0281367	0.026128	0.01804	0.483
Tannerella	0.0279357	0.0333922	0.029754	0.637
Enterocloster	0.0267945	0.0421678	0.118936	0.0744
Oscillibacter	0.0252676	0.128991	0.0428899	0.0993
Kurthia	0.0240653	0.10891	0.0350181	0.147
Cryptobacterium	0.0237037	0.00868647	0.00682927	0.333
Dialister	0.0229459	0.0300741	0.0918194	0.189
Kiritimatiella	0.0229234	0.013451	0.00470081	0.371
Anaerostipes	0.022867	0.0262164	0.0547641	0.0475
Streptomyces	0.0223696	0.0277331	0.0415773	0.483
Flintibacter	0.0219786	0.0531203	0.0782604	0.0311
Anaerolinea	0.0218567	0.0233651	0.0145909	0.403
Cruoricaptor	0.0216955	0.00841527	0.00957037	0.212
Pontibacter	0.0216904	0.0176001	0.0886605	0.391
Petrocella	0.0214906	0.0067919	0.00650009	0.827
Kytococcus	0.0206066	0	0	0.0595
Limosilactobacillus	0.020492	0.106086	0.0393912	0.171
Flavisolibacter	0.0201812	0.00837162	0.0213771	0.471
Acidovorax	0.0201412	0.0621307	0.0418789	0.875
Vibrio	0.0201066	0.0248195	0.058275	0.45
Simiaoa	0.0200017	0.0122671	0.0650564	0.148
Lancefieldella	0.0197155	0.00825191	0.0450264	0.0124
Chryseobacterium	0.0193527	0.067002	0.0949387	0.0941
Acetivibrio	0.019302	0.0227231	0.0331617	0.57
Ethanoligenens	0.0192748	0.073461	0.0199884	0.528
Candidatus_Cardinium	0.0192223	0.013836	0.0079467	0.863
Microvirgula	0.0190675	0.053519	0.00291817	0.218
Bulleidia	0.0187739	0.00523044	0.0141619	0.534
Flavonifractor	0.0184864	0.0303707	0.0726837	0.164
Hungatella	0.0183303	0.0238559	0.0131689	0.453
Proteiniphilum	0.0180867	0.0171017	0.0425441	0.153
Aminipila	0.0178862	0.0227608	0.0519954	0.119
Barnesiella	0.0172635	0.0265831	0.0157511	0.768
Marivirga	0.0167196	0.0127841	0.0087462	0.816
Murdochiella	0.016563	0.0106702	0.0255068	0.22
Wansuia	0.0164793	0.00440606	0.0261967	0.182
Desulfobulbus	0.0162528	0.0196946	0.0254139	0.86
Maliibacterium	0.0161792	0.0297037	0.03617	0.295
Leptotrichia	0.0160927	0.0176997	0.0308812	0.522
Kocuria	0.0159058	0.00754131	0.0156168	0.371
Subdoligranulum	0.0152079	0.0176814	0.0456296	0.2
Fastidiosipila	0.0151261	0.044041	0.0491205	0.321
Spiroplasma	0.0150914	0.0247815	0.00291817	0.203
Kroppenstedtia	0.0149208	0.0427363	0.00779606	0.371
Mediterraneibacter	0.0148952	0.0145148	0.0245897	0.554
Komagataeibacter	0.0147453	0.0529159	0.00875452	0.103
Petrimonas	0.0144904	0.00752899	0.00487788	0.485
Xanthomonas	0.0142747	0.100325	0.0368518	0.169
Bordetella	0.0140716	0.0905898	0.00875452	0.404
Candidatus_Sulfidibacterium	0.0139554	0.0197021	0.0127084	0.631
Mycoplasma	0.0139499	0.00502343	0.0084598	0.45
Eggerthella	0.0136881	0.0145391	0.0262134	0.379
Parolsenella	0.0136325	0.033989	0.0691152	0.0447
Aliarcobacter	0.0135972	0.0426683	0	0.0815
Aneurinibacillus	0.0135355	0.0167108	0	0.116
Microvirga	0.0132912	0.0156406	0	0.126
Anaerocolumna	0.0131968	0.0177374	0.0145077	0.874
Ferrovibrio	0.0130798	0.0265372	0.015574	0.586
Filifactor	0.0125137	0	0.0150041	0.116
Qiania	0.012186	0.00550164	0.00391942	0.275
Olivibacter	0.012039	0.00346197	0.0366748	0.0478
Thermoanaerobacter	0.0119247	0.00192589	0.0399074	0.367
Mycobacterium	0.0118736	0.0203433	0.0269701	0.85
Empedobacter	0.0118258	0.0930556	0.0423094	0.147
Azotobacter	0.0116425	0.036449	0	0.0605
Thermophilibacter	0.0115851	0.00486601	0.0197035	0.4
Jonquetella	0.0114294	0.00361939	0.0263738	0.0243
Ottowia	0.0113146	0.0213191	0.0214201	0.677
Methanosphaera	0.0111288	0.00188225	0.0256673	0.0811
Alicyclobacillus	0.0108025	0.00412892	0.00554163	0.724
Emergencia	0.0106151	0.0192988	0.0124885	0.278
Methanomassiliicoccus	0.0104619	0.00511072	0.0043731	0.827
Collinsella	0.010384	0.0295658	0.0362954	0.2
Sphingomonas	0.0101186	0.0258396	0.0266754	0.419
Massilia	0.0101092	0.0253979	0.0264638	0.629
Candidatus_Arthromitus	0.0100142	0.00412892	0.00908224	0.713
Capnocytophaga	0.00994449	0.00236045	0.0148853	0.621
Polaribacter	0.00992775	0.00236045	0.00290985	0.436
Odoribacter	0.00990096	0	0.00145493	0.162
Agromyces	0.00988712	0.00731375	0	0.196
Methylobacterium	0.00979548	0.0286783	0.0295095	0.229
Lachnoanaerobaculum	0.00973966	0.0106	0.0174077	0.548
Thermocaproicibacter	0.00966139	0.0119533	0.0124885	0.644
Cyanobacterium	0.00964462	0.00991364	0.00470913	0.424
Leucobacter	0.00942997	0.022797	0.017509	0.626
Anaerotignum	0.00934383	0.00302741	0.00912501	0.449
Denitrobacterium	0.0092611	0.0162278	0.0221169	0.196
Candidatus_Karelsulcia	0.00920981	0.0163464	0.00554163	0.253
Leuconostoc	0.00920786	0.0223769	0.00958702	0.291
Sedimentibacter	0.00914353	0.00927845	0.00487788	0.818
Pseudodesulfovibrio	0.00913494	0.0105251	0.0258111	0.644
Arcanobacterium	0.00910408	0.00511072	0.00733405	0.936
Campylobacter	0.00903899	0.0125524	0.00912501	0.816
Malacoplasma	0.00898212	0.00110152	0.00762731	0.121
Thermoclostridium	0.0088736	0.00428635	0	0.0221
Rummeliibacillus	0.00885998	0.0066468	0	0.131
Pseudoxanthomonas	0.00853768	0.04574	0.0183731	0.647
Spirochaeta	0.00829449	0.0114804	0.00616406	0.971
Paenalcaligenes	0.00818148	0.0149046	0.00291817	0.33
Sphingobium	0.00813268	0.00660909	0.00666884	0.583
Lactiplantibacillus	0.00806767	0.00534422	0.00862023	0.691
Planktothrix	0.00797218	0.00696165	0	0.0638
Gordonibacter	0.007972	0.00757263	0.00470913	0.778
Catenibacterium	0.00775391	0.00428635	0.0428397	0.0366
Priestia	0.00768488	0	0.00290985	0.203
Desulfonema	0.00766742	0.00125894	0.00875452	0.861
Kosakonia	0.0072873	0.040749	0.00779606	0.617
Alkalitalea	0.00719737	0.00793706	0.0159198	0.437
Salinispira	0.00713214	0.00538786	0.00487788	0.939
Ruthenibacterium	0.0071268	0.0178388	0.0268013	0.185
Coraliomargarita	0.00707541	0	0.00974745	0.104
Ruficoccus	0.00700105	0.00538786	0.00583635	0.401
Coriobacterium	0.00692197	0.00703661	0.00761899	0.766
Breznakiella	0.00684928	0.00361939	0.0134981	0.0671
Alkalihalobacillus	0.00676125	0	0	0.0595
Brucepastera	0.00665299	0.00577768	0.00145493	0.495
Adlercreutzia	0.00661803	0.00573403	0.0104112	0.413
Peptacetobacter	0.00660076	0.00412892	0.0195377	0.809
Clostridioides	0.00659202	0.00789342	0.0112107	0.787
Salicibibacter	0.00647029	0.00959924	0.00291817	0.473
Massilistercora	0.00644812	0.00486601	0.0164246	0.451
Candidatus_Paraluminiphilus	0.00638806	0.00817694	0.00537288	0.798
Atopobium	0.0062518	0.00192589	0.0292792	0.0379
Helicobacter	0.00619109	0.0162714	0.0142878	0.246
Candidatus_Annandia	0.00611771	0.00220303	0.00779606	0.795
Flavobacterium	0.00596514	0.0193615	0.0146239	0.21
Candidatus_Hodgkinia	0.00588244	0.00742753	0.0202915	0.804
Blattabacterium	0.00570829	0.0042427	0.0043731	0.956
Hydrogenophaga	0.00567779	0.00660316	0.00582803	0.966
Weissella	0.0056469	0.0240316	0.00291817	0.145
Stutzerimonas	0.00562157	0.0226843	0.0288353	0.333
Sporosarcina	0.00562111	0.00723879	0.0128329	0.365
Acetobacterium	0.00560745	0.00110152	0.00179096	0.317
Oryzomicrobium	0.00552476	0.0117198	0.00145493	0.33
Rickettsia	0.00543822	0.00883157	0.00341464	0.718
Raoultibacter	0.00543438	0.0125259	0.0084598	0.647
Herbinix	0.00542479	0.012734	0.0164148	0.297
Ancylobacter	0.00535933	0.00502343	0	0.204
Nannocystis	0.00534209	0.0892491	0	0.247
Alkaliphilus	0.00515943	0.00538786	0.00291817	0.519
Serratia	0.00514193	0.0165362	0.0682905	0.259
Paracholeplasma	0.0051336	0.00534422	0.00470081	0.947
Turicibacter	0.00511976	0.00456349	0	0.204
Actinomyces	0.00493325	0.0159879	0.0135064	0.239
Pantoea	0.00492492	0.00998905	0.00324589	0.566
Mycoplasmopsis	0.00491149	0.00330455	0	0.108
Candidatus_Azobacteroides	0.00489403	0.00314119	0.0043731	0.778
Mariniblastus	0.00471498	0	0	0.0595
Brachybacterium	0.0046977	0.0100964	0.00290985	0.28
Saccharopolyspora	0.00467554	0.00110152	0.00779606	0.552
Leptospira	0.00461099	0.00774832	0	0.09
Tissierella	0.00460668	0.00951678	0	0.105
Nocardioides	0.004589	0.00486601	0.00487788	0.984
Candidatus_Nardonella	0.00451102	0.00876144	0	0.116
Lacrimispora	0.00449287	0.00236045	0.00341464	0.879
Legionella	0.00449287	0.00110152	0.00537288	0.819
Monoglobus	0.00442832	0.00722646	0.0113697	0.308
Cellulosimicrobium	0.00438906	0.0109208	0.0194521	0.259
Filomicrobium	0.00429293	0.00361939	0.0143277	0.958
Verrucomicrobium	0.00406679	0	0.00145493	0.203
Agarivorans	0.00406277	0.00110152	0	0.348
Geobacillus	0.00404481	0.00648938	0.0087462	0.865
Janthinobacterium	0.0039879	0.00236045	0.00195971	0.697
Mucilaginibacter	0.0038796	0.00192589	0.0195115	0.548
Phoenicibacter	0.00372272	0.00570271	0.0148339	0.802
Gluconobacter	0.00364365	0.00715633	0.00291817	0.633
Novosphingobium	0.0035748	0.0118395	0	0.281
Dehalococcoides	0.00355734	0.00376449	0.00179096	0.691
Agrococcus	0.00354368	0.00298376	0.0204272	0.964
Haliangium	0.00350061	0.00502343	0.00615574	0.854
Piscirickettsia	0.00350061	0	0.0208818	0.247
Schleiferilactobacillus	0.00346099	0.00771061	0	0.44
Pectobacterium	0.00320925	0.00376449	0.0195347	0.244
Caldibacillus	0.00309566	0.0165911	0	0.211
Synechococcus	0.00305237	0.0119026	0.0125052	0.21
Haemophilus	0.00298713	0.00188225	0.00699655	0.298
Gracilinema	0.00295221	0	0	0.177
Agrobacterium	0.00291277	0.0161949	0.00941827	0.313
Salinivirga	0.00283026	0.00456349	0.00179096	0.798
Rheinheimera	0.00267338	0.00236045	0.0043731	0.79
Diaphorobacter	0.00265121	0.0173471	0.0116727	0.773
Vallitalea	0.00260815	0.00809448	0.0128246	0.0284
Pasteurella	0.00259069	0.00125894	0.0138244	0.128
Lachnospira	0.00255124	0.00330455	0.0071653	0.368
Asticcacaulis	0.00250799	0.00518679	0.00470913	0.801
Saccharibacillus	0.00246855	0.00825784	0.00470913	0.769
Kozakia	0.0024291	0.00711269	0	0.0941
Rhodococcus	0.00236857	0.00789342	0.00845148	0.204
Ligilactobacillus	0.00232913	0.00660909	0.0105883	0.314
Variovorax	0.00232913	0.00440606	0.00958702	0.244
Tyzzerella	0.00228588	0.0105687	0.0146652	0.227
Xylella	0.00228588	0.0103859	0.00179096	0.537
Rhodocaloribacter	0.00228588	0.00188225	0.00391942	0.915
Desulfococcus	0.00222916	0	0.00587912	0.584
Methylorubrum	0.00214646	0.00793706	0.00470913	0.227
Morganella	0.00214646	0.00220303	0.00878751	0.244
Methanomicrobium	0.00192033	0.00723879	0.00291817	0.678
Dietzia	0.00178091	0.00220303	0.00666884	0.244
Alteromonas	0.00178091	0	0.00358192	0.44
Pelosinus	0.00171568	0.00605481	0.00682927	0.622
Pseudoalteromonas	0.00165877	0.00298376	0.0120417	0.163
Photobacterium	0.00149357	0.0107261	0.00358192	0.182
Buchnera	0.00147611	0.00376449	0.00750134	0.678
Lysobacter	0.00143666	0.0364821	0.0116727	0.244
Citrobacter	0.00133669	0.016403	0.00358192	0.32
Cronobacter	0.00121455	0.0101401	0	0.0446
Castellaniella	0.00121455	0.00908222	0	0.211
Atlantibacter	0.00121455	0.00793706	0	0.0446
Fretibacterium	0.00121455	0.00690568	0.00941827	0.482
Nocardiopsis	0.00121455	0.00440606	0.00762731	0.496
Luteimonas	0.00121455	0.00412892	0.0145909	0.575
Cloacibacillus	0.00103189	0.0382865	0.00554163	0.376
Xenorhabdus	0.00103189	0.0255707	0.00974598	0.206
Megamonas	0.00103189	0.0157059	0.00470913	0.376
Acaryochloris	0.00103189	0.00220303	0.00583635	0.918
Janibacter	0.000666333	0.00376449	0.00341464	0.575
Novisyntrophococcus	0.000666333	0.00330455	0.00946104	0.408
Bradyrhizobium	0.000444222	0.0553574	0.0115895	0.12
Caulobacter	0.000444222	0.00706904	0.0154549	0.41
Sulfuriroseicoccus	0.000444222	0.00564674	0.00291817	0.918
Candidatus_Bipolaricaulis	0.000222111	0.00715633	0.00554163	0.401
Curtobacterium	0.000222111	0.00330455	0.0116727	0.918
Bosea	0	0.015597	0.00375067	0.0491
Cellulosilyticum	0	0.0115251	0.00649177	0.0905
Ktedonosporobacter	0	0.0110156	0.0116727	0.285
Melaminivora	0	0.0104609	0.00583635	0.242
Cellulomonas	0	0.00743347	0.00583635	0.285
Novacetimonas	0	0.00596752	0	0.0874
Schaalia	0	0.00376449	0.00583635	0.503
Faecalibacter	0	0.00220303	0.00583635	0.503

## Sheet: Genus_Top20
Genus	C	T1	T2
Prevotella	60.1473	47.1373	48.7172
Fibrobacter	5.73111	3.68319	5.17319
Pseudomonas	4.68093	9.54283	5.79613
Hoylesella	3.60836	3.29136	1.32831
Methanobrevibacter	3.13873	2.22782	3.77034
Ruminococcus	2.72765	1.53534	6.08543
Treponema	1.26175	1.2902	1.03201
Clostridium	1.06396	0.666487	0.566187
Selenomonas	0.985211	0.685091	0.688903
Succinivibrio	0.843333	3.49767	2.80097
Bacteroides	0.598499	0.764505	0.621509
Paenibacillus	0.558956	0.925556	0.236195
Brevibacillus	0.431384	0.77754	0.165377
Berryella	0.42624	0.383576	0.557049
Stenotrophomonas	0.421396	3.14332	1.45751
Desulfovibrio	0.414726	0.23979	0.285699
Butyrivibrio	0.407266	0.370967	0.769822
Methanomethylophilus	0.40019	0.291726	0.477693
Salinisphaera	0.398173	0.448733	0.629201
Rhizobium	0.345392	0.300649	0.32601
Others	11.4094	18.7964	18.5153

## Sheet: COG
							DESeq2 (C vs T1)						DESeq2 (C vs T2)						DESeq2 (T1 vs T2)
COG_letter	COG_Group	COG_Description	C	T1	T2			log2FC	lfcSE	Pvalues	FDR			log2FC	lfcSE	Pvalues	FDR			log2FC	lfcSE	Pvalues	FDR
O	Cellular Processes and Signalling	Posttranslational modification, protein turnover, chaperones	8.83319	5.14182	6.42689		G	-0.42539	0.15413	0.0057817	0.14454		N	-1.4149	0.56569	0.01238	0.30949		R	-1.2015	0.57037	0.035164	0.87911
M	Cellular Processes and Signalling	Cell wall/membrane/envelope biogenesis	6.84488	8.94408	8.61896		U	-0.79926	0.33394	0.016691	0.20864		G	-0.29508	0.15413	0.055555	0.47517		J	0.36336	0.27825	0.1916	0.92008
T	Cellular Processes and Signalling	Signal transduction mechanisms	5.11753	4.89254	5.0867		J	-0.54828	0.26396	0.037791	0.23752		U	-0.60816	0.33392	0.068568	0.47517		W	-1.2786	1.0562	0.22606	0.92008
D	Cellular Processes and Signalling	Cell cycle control, cell division, chromosome partitioning	3.19217	2.29861	2.81448		N	-1.1644	0.56564	0.039536	0.23752		E	0.41292	0.23274	0.076027	0.47517		A	0.26988	0.29341	0.35768	0.92008
V	Cellular Processes and Signalling	Defense mechanisms	2.48076	2.73323	2.62247		O	-1.0334	0.53087	0.051588	0.23752		C	-0.28411	0.17337	0.10126	0.50628		K	-0.1536	0.17278	0.374	0.92008
U	Cellular Processes and Signalling	Intracellular trafficking, secretion, and vesicular transport	2.3557	1.54483	1.84387		E	0.43632	0.23273	0.060822	0.23752		A	0.40863	0.27805	0.14167	0.54263		G	0.13031	0.16249	0.42259	0.92008
N	Cellular Processes and Signalling	Cell motility	2.08477	0.915801	0.808457		R	0.98781	0.54109	0.067909	0.23752		O	-0.76059	0.53087	0.15194	0.54263		X	-0.33733	0.42903	0.43171	0.92008
X	Cellular Processes and Signalling	Mobilome: prophages, transposons	1.91414	2.37764	1.9631		C	-0.30761	0.17336	0.076005	0.23752		K	-0.20483	0.16388	0.21135	0.65182		P	-0.12621	0.16596	0.44698	0.92008
Z	Cellular Processes and Signalling	Cytoskeleton	0.576709	0.170251	0.280665		L	0.39484	0.24743	0.11055	0.27933		L	0.29408	0.24745	0.23466	0.65182		V	-0.11466	0.1692	0.49799	0.92008
W	Cellular Processes and Signalling	Extracellular structures	0.129096	0.240597	0.126399		D	-0.63011	0.39618	0.11173	0.27933		F	0.22975	0.21149	0.27733	0.69334		I	-0.10139	0.15819	0.52159	0.92008
J	Information Storage and Processing	Translation, ribosomal structure and biogenesis	11.8848	8.87886	11.7729		M	0.30935	0.21958	0.15888	0.3611		D	-0.3803	0.39617	0.33708	0.70324		D	0.24981	0.41765	0.54976	0.92008
K	Information Storage and Processing	Transcription	4.42829	4.38811	4.11714		Z	-1.5963	1.2214	0.19123	0.39841		M	0.21058	0.21958	0.33756	0.70324		U	0.1911	0.35208	0.58728	0.92008
L	Information Storage and Processing	Replication, recombination and repair	3.56197	4.94145	4.77504		S	-0.41873	0.35477	0.23788	0.45747		Z	-1.0646	1.2213	0.38339	0.7373		O	0.27278	0.5596	0.62594	0.92008
B	Information Storage and Processing	Chromatin structure and dynamics	0.452377	0.351073	0.408415		W	1.1203	1.0016	0.26338	0.46137		S	-0.2683	0.35476	0.44947	0.75557		M	-0.098765	0.23146	0.6696	0.92008
A	Information Storage and Processing	RNA processing and modification	0.127741	0.144017	0.182167		F	0.22998	0.21148	0.27682	0.46137		T	-0.17288	0.24333	0.47739	0.75557		N	-0.25046	0.5964	0.67452	0.92008
G	Metabolism	Carbohydrate transport and metabolism	11.9359	9.49641	10.8066		B	-0.50496	0.49138	0.30412	0.47518		J	-0.18492	0.26395	0.48357	0.75557		Z	0.53176	1.2877	0.67963	0.92008
C	Metabolism	Energy production and conversion	6.41333	5.38302	5.70808		T	-0.18378	0.24332	0.45007	0.64153		B	-0.30238	0.49133	0.53827	0.78888		S	0.15043	0.374	0.68753	0.92008
E	Metabolism	Amino acid transport and metabolism	5.03515	7.19654	7.31858		X	0.29942	0.40698	0.4619	0.64153		Q	0.17298	0.30294	0.568	0.78888		B	0.20258	0.51814	0.69581	0.92008
P	Metabolism	Inorganic ion transport and metabolism	3.88674	4.35726	4.17993		I	0.089638	0.15003	0.55019	0.70243		R	-0.21365	0.54111	0.69297	0.88915		L	-0.10076	0.26083	0.69926	0.92008
H	Metabolism	Coenzyme transport and metabolism	3.79575	4.1127	4.1775		P	0.089169	0.1574	0.57104	0.70243		V	-0.059393	0.16048	0.71132	0.88915		H	-0.022941	0.086293	0.79036	0.97869
I	Metabolism	Lipid transport and metabolism	3.16962	3.56492	3.45749		H	0.041649	0.081795	0.61062	0.70243		P	-0.037037	0.15742	0.814	0.93084		Q	0.071817	0.3194	0.8221	0.97869
F	Metabolism	Nucleotide transport and metabolism	2.45717	3.10216	3.21097		A	0.13875	0.27834	0.61814	0.70243		H	0.018708	0.081819	0.81914	0.93084		C	0.023494	0.18278	0.89772	0.99916
Q	Metabolism	Secondary metabolites biosynthesis, transport and catabolism	0.554088	0.6414	0.690649		V	0.055267	0.16045	0.73051	0.75453		W	-0.15829	1.0022	0.87451	0.93759		E	-0.023397	0.24532	0.92402	0.99916
R	Poorly Characterized	General function prediction only	6.10956	12.0913	6.18516		Q	0.10116	0.30294	0.73842	0.75453		X	-0.03791	0.40701	0.92579	0.93759		T	0.010899	0.25651	0.96611	0.99916
S	Poorly Characterized	Function unknown	2.65857	2.09136	2.41731		K	-0.051235	0.16386	0.75453	0.75453		I	-0.01175	0.15005	0.93759	0.93759		F	-0.00023387	0.22294	0.99916	0.99916

## Sheet: COG_ID
COG_ID	C	T1	T2		DESeq2 (C vs T1)	log2FC	lfcSE	Pvalues	FDR		DESeq2 (C vs T2)	log2FC	lfcSE	Pvalues	FDR		DESeq2 (C vs T2)	log2FC	lfcSE	Pvalues	FDR
COG4870	1.40064	0.224737	0.425594		COG1237	9.3913	1.7508	8.1458e-08	0.00022254		COG5547	-21.846	2.8412	1.484e-14	4.0543e-11		COG5547	-17.617	3.0258	5.8075e-09	1.5866e-05
COG0071	1.19681	0.145158	0.0750764		COG3115	-7.0726	1.5854	8.1565e-06	0.011142		COG0843	-10.583	1.5789	2.0486e-11	2.7984e-08		COG0843	-8.4531	1.6312	2.1944e-07	0.00029976
COG5126	1.074	0.227273	0.617273		COG2165	-3.8846	0.89862	1.5406e-05	0.01403		COG0680	-9.0373	1.8029	5.3673e-07	0.00048878		COG1237	-9.1139	1.8453	7.8563e-07	0.00071545
COG0443	0.997209	0.213605	0.943329		COG1890	-9.1786	2.1792	2.5326e-05	0.017298		COG3420	-3.762	0.79962	2.5422e-06	0.0017363		COG1290	-6.8763	1.7387	7.6605e-05	0.052321
COG3883	0.892493	0.20205	0.719328		COG5485	-8.2089	2.0143	4.5939e-05	0.025101		COG0071	-5.2165	1.1315	4.0221e-06	0.0021977		COG1516	-7.0513	1.8358	0.00012251	0.066939
COG0574	0.867666	0.170678	0.30033		COG3420	-3.0575	0.79867	0.00012907	0.053157		COG1290	-7.5136	1.6791	7.6499e-06	0.0034832		COG1890	7.2552	2.2759	0.0014338	0.65284
COG1196	0.84511	0.313478	0.433469		COG0711	-3.0748	0.80599	0.0001362	0.053157		COG1516	-7.6642	1.769	1.4739e-05	0.0057525		COG0680	-5.7732	1.8822	0.0021598	0.84293
COG0366	0.832458	0.292183	0.382067		COG0071	-4.1838	1.1308	0.00021581	0.069746		COG1287	-4.7466	1.135	2.888e-05	0.0098624		COG0589	4.3847	1.5067	0.0036116	0.99997
COG1344	0.765039	0.250243	0.175145		COG0777	6.0846	1.6517	0.00022976	0.069746		COG1448	-5.8434	1.4632	6.5049e-05	0.019746		COG3750	-7.8705	2.7059	0.0036304	0.99997
COG5256	0.747329	0.130777	0.197431		COG4061	-6.4887	1.8998	0.00063686	0.1693		COG5266	-3.5166	0.89626	8.72e-05	0.023823		COG2768	-3.8726	1.3724	0.0047754	0.99997
COG0515	0.595753	0.223849	0.377829		COG4063	-6.8383	2.0191	0.0007073	0.1693		COG5801	5.9439	1.601	0.00020515	0.050952		COG4063	5.8107	2.1126	0.0059505	0.99997
COG5277	0.576096	0.152856	0.268255		COG0752	5.7304	1.6989	0.00074365	0.1693		COG2165	-3.2602	0.89734	0.00027987	0.060694		COG3179	-6.4229	2.3757	0.0068591	0.99997
COG1396	0.564791	0.219515	0.19808		COG0791	-2.4538	0.73972	0.00090919	0.19107		COG0711	-2.9209	0.80572	0.00028881	0.060694		COG1552	6.8674	2.6101	0.0085097	0.99997
COG2207	0.547608	0.581321	0.381017		COG0172	-1.8702	0.56947	0.0010233	0.19162		COG5877	-10.019	2.828	0.00039594	0.077266		COG3419	6.4611	2.5204	0.010361	0.99997
COG3420	0.546725	0.0897913	0.0641141		COG3419	-7.8547	2.408	0.0011063	0.19162		COG0777	5.6673	1.6534	0.00060879	0.1023		COG1487	-2.7213	1.1	0.013366	0.99997
COG1629	0.540368	0.666499	0.625837		COG2911	-2.6033	0.80816	0.0012763	0.19162		COG0374	-4.7317	1.3835	0.00062614	0.1023		COG1448	-3.7155	1.5343	0.015451	0.99997
COG0326	0.519844	0.196181	0.210623		COG4060	-6.6778	2.0735	0.0012795	0.19162		COG4652	-7.1801	2.1022	0.00063655	0.1023		COG0186	2.1849	0.90751	0.016058	0.99997
COG2433	0.516694	0.0737675	0.106626		COG0261	-1.8996	0.59152	0.0013206	0.19162		COG4968	-3.2809	1.0028	0.001069	0.16225		COG2764	-5.9144	2.504	0.018177	0.99997
COG1100	0.500378	0.0486899	0.266805		COG1706	6.4687	2.0213	0.0013729	0.19162		COG1878	4.5541	1.4357	0.001514	0.19032		COG1724	-5.8056	2.5154	0.020999	0.99997
COG0480	0.481179	0.234315	0.313932		COG2221	-2.8612	0.89716	0.0014266	0.19162		COG2920	-7.8817	2.4936	0.0015733	0.19032		COG1423	-5.7173	2.4842	0.021365	0.99997
COG1278	0.460754	0.0595174	0.0204225		COG0297	-1.9515	0.61368	0.0014729	0.19162		COG1652	-4.4472	1.4074	0.0015788	0.19032		COG3115	3.7423	1.6706	0.025083	0.99997
COG1595	0.458351	0.522795	0.482817		COG0310	-4.4036	1.401	0.0016709	0.1947		COG5832	4.3561	1.3938	0.0017766	0.19032		COG0404	-0.99681	0.45608	0.028844	0.99997
COG2730	0.450055	0.173428	0.373881		COG2433	-4.0074	1.2754	0.0016776	0.1947		COG2361	-2.1054	0.67711	0.0018752	0.19032		COG5485	4.6101	2.1149	0.029268	0.99997
COG4886	0.444429	0.138923	0.142174		COG1878	4.5029	1.4357	0.0017104	0.1947		COG4886	-2.7893	0.90032	0.0019476	0.19032		COG4652	-4.7219	2.2053	0.032261	0.99997
COG1925	0.432266	0.105247	0.141895		COG3469	-3.3388	1.0799	0.0019895	0.20921		COG4074	-6.4383	2.0845	0.0020109	0.19032		COG4253	-3.2853	1.5403	0.032926	0.99997
COG0542	0.426274	0.223047	0.304642		COG0574	-2.7784	0.90028	0.0020279	0.20921		COG4913	-2.4638	0.79776	0.0020127	0.19032		COG3668	-1.968	0.92549	0.033467	0.99997
COG4771	0.425187	0.565593	0.537538		COG4886	-2.7732	0.90028	0.0020676	0.20921		COG3637	-2.3028	0.74651	0.0020374	0.19032		COG1773	-1.7392	0.81895	0.033695	0.99997
COG0057	0.394343	0.109662	0.105581		COG0058	-2.1651	0.70974	0.002284	0.2189		COG0148	-2.1599	0.70056	0.0020489	0.19032		COG1845	-5.9387	2.7966	0.033711	0.99997
COG0776	0.394038	0.303627	0.326008		COG0186	-2.6105	0.86106	0.0024316	0.2189		COG1592	-1.8418	0.59845	0.0020866	0.19032		COG0374	-3.0732	1.4566	0.034869	0.99997
COG4206	0.375134	0.212677	0.369423		COG0474	-2.5726	0.84883	0.0024392	0.2189		COG3668	-2.697	0.87799	0.002128	0.19032		COG3942	4.4828	2.1335	0.035624	0.99997
COG1579	0.371908	0.0797012	0.0947612		COG3259	-4.1858	1.3836	0.0024839	0.2189		COG1759	-7.7457	2.5283	0.0021866	0.19032		COG1075	3.5748	1.72	0.037681	0.99997
COG0058	0.364434	0.120779	0.176269		COG1100	-4.4487	1.4772	0.0025989	0.22182		COG3524	-7.0826	2.3162	0.0022293	0.19032		COG0268	2.2711	1.0966	0.03836	0.99997
COG3250	0.356329	0.485177	0.557347		COG0148	-2.1028	0.70038	0.0026794	0.22182		COG0476	-2.4664	0.81202	0.0023864	0.19436		COG0791	1.6072	0.77998	0.039347	0.99997
COG3507	0.351041	0.459575	0.397486		COG3444	-5.739	1.9209	0.0028115	0.22592		COG2768	-3.9447	1.3024	0.002455	0.19436		COG0828	2.525	1.2427	0.042175	0.99997
COG0459	0.346488	0.121712	0.206549		COG5266	-2.5827	0.87557	0.0031805	0.2435		COG1941	-4.766	1.5758	0.00249	0.19436		COG0244	1.4251	0.70769	0.044031	0.99997
COG0848	0.337319	0.109907	0.196576		COG0236	-2.0298	0.68877	0.0032086	0.2435		COG2911	-2.3899	0.80801	0.0030985	0.23129		COG2345	-5.1938	2.5807	0.044158	0.99997
COG2165	0.33617	0.0307656	0.04403		COG0781	-1.9588	0.67663	0.0037922	0.25013		COG1911	7.2376	2.4497	0.0031324	0.23129		COG0222	1.3019	0.64757	0.044386	0.99997
COG2319	0.330784	0.0793681	0.144307		COG0848	-1.9614	0.67835	0.0038347	0.25013		COG0243	-3.2055	1.0945	0.0034043	0.24169		COG4991	2.2069	1.0984	0.044523	0.99997
COG0236	0.321231	0.107397	0.113611		COG0291	-2.5398	0.8813	0.0039532	0.25013		COG2342	6.5202	2.2354	0.0035366	0.24169		COG3133	3.0288	1.5168	0.045837	0.99997
COG0050	0.308828	0.118088	0.1992		COG0484	-3.0274	1.0537	0.0040629	0.25013		COG2048	-3.497	1.199	0.0035387	0.24169		COG1391	-4.0066	2.0271	0.048089	0.99997
COG4942	0.301712	0.170377	0.206335		COG0052	-1.8523	0.64708	0.0042014	0.25013		COG1706	5.8454	2.0265	0.0039213	0.25948		COG3267	3.3813	1.7162	0.048813	0.99997
COG0474	0.299259	0.0830905	0.161281		COG0366	-2.1798	0.76441	0.0043496	0.25013		COG3951	-4.392	1.5265	0.0040116	0.25948		COG1475	1.5994	0.81872	0.05076	0.99997
COG4642	0.297214	0.112481	0.240846		COG0542	-1.6984	0.59565	0.0043542	0.25013		COG0057	-2.2443	0.78154	0.004084	0.25948		COG0081	1.2864	0.65981	0.051215	0.99997
COG2911	0.285052	0.0869355	0.103684		COG4383	4.839	1.7025	0.0044791	0.25013		COG2221	-2.5536	0.89454	0.0043089	0.26755		COG2147	5.062	2.5984	0.051395	0.99997
COG4974	0.284644	0.310877	0.252034		COG1013	-1.1002	0.38723	0.0044937	0.25013		COG0236	-1.9527	0.68875	0.0045795	0.27803		COG0528	0.94392	0.48461	0.051441	0.99997
COG1472	0.28207	0.316949	0.379097		COG0638	-3.8657	1.3613	0.0045145	0.25013		COG3179	-6.3552	2.2721	0.0051561	0.30132		COG1049	-4.4749	2.2986	0.051566	0.99997
COG2849	0.278433	0.0355118	0.0943183		COG5263	-2.8019	0.98766	0.0045555	0.25013		COG2461	6.5153	2.3307	0.0051837	0.30132		COG1287	-2.3322	1.1994	0.051835	0.99997
COG5078	0.27521	0.0469149	0.13396		COG2185	-2.2057	0.77778	0.0045701	0.25013		COG3675	-4.3338	1.5799	0.0060874	0.34648		COG3944	2.6135	1.3517	0.053183	0.99997
COG3292	0.261929	0.309108	0.255211		COG0096	-2.6611	0.9392	0.0046063	0.25013		COG1153	-5.6434	2.0674	0.0063381	0.35338		COG0243	-2.2247	1.1537	0.053825	0.99997
COG0463	0.25974	0.400302	0.36347		COG4968	-2.8328	0.99996	0.0046125	0.25013		COG3880	4.8837	1.81	0.0069727	0.38099		COG3613	-3.2106	1.6842	0.056604	0.99997
COG0334	0.25948	0.166796	0.150426		COG5877	-7.7113	2.7294	0.0047243	0.25013		COG0752	4.5481	1.7052	0.0076494	0.40977		COG3231	-6.2822	3.3021	0.057105	0.99997
COG1080	0.256961	0.0997188	0.103077		COG1388	-2.0474	0.7253	0.0047609	0.25013		COG0292	-1.4836	0.55928	0.0079866	0.41741		COG3026	-4.4231	2.3345	0.058143	0.99997
COG3547	0.250622	0.163808	0.146874		COG4463	-3.9596	1.4084	0.0049322	0.25424		COG3706	-1.7592	0.66441	0.008103	0.41741		COG0307	-1.4966	0.80084	0.061648	0.99997
COG0841	0.249883	0.33659	0.286015		COG0087	-1.5767	0.56276	0.0050826	0.25714		COG4383	4.5027	1.7048	0.0082628	0.41741		COG4186	-4.2285	2.2697	0.062466	0.99997
COG4969	0.240953	0.0310353	0.0746754		COG0583	2.9308	1.0487	0.0051943	0.25802		COG1754	-2.597	0.98544	0.0084031	0.41741		COG0774	2.0124	1.0839	0.06337	0.99997
COG1538	0.231324	0.381861	0.310436		COG1866	-1.3688	0.49698	0.0058824	0.28698		COG1804	4.6965	1.7943	0.008859	0.43219		COG1388	1.4146	0.76477	0.064364	0.99997
COG1132	0.231105	0.317865	0.385528		COG0166	-1.3623	0.49709	0.0061343	0.29402		COG3712	1.4756	0.56954	0.0095739	0.45297		COG1399	1.0191	0.55188	0.064808	0.99997
COG3206	0.230946	0.143429	0.155557		COG0647	6.1687	2.2684	0.0065402	0.30807		COG2271	-2.2824	0.8849	0.0099003	0.45297		COG0443	2.2244	1.2046	0.064814	0.99997
COG0086	0.229519	0.161446	0.23378		COG2849	-4.1015	1.5149	0.0067788	0.31389		COG2910	5.3696	2.0821	0.0099094	0.45297		COG3187	-3.6213	1.9734	0.066499	0.99997
COG0674	0.225536	0.195859	0.216968		COG0443	-3.0695	1.1428	0.0072334	0.32527		COG2433	-3.2844	1.275	0.009996	0.45297		COG3071	2.9571	1.612	0.066594	0.99997
COG0484	0.224676	0.0620256	0.115848		COG0459	-2.3454	0.87472	0.0073325	0.32527		COG1278	-4.9517	1.9253	0.010114	0.45297		COG0087	1.0874	0.59355	0.066941	0.99997
COG3115	0.222893	0.00476336	0.042947		COG2271	-2.3637	0.88493	0.0075624	0.32527		COG0811	-1.4635	0.57086	0.010355	0.45628		COG5852	6.7217	3.6931	0.068747	0.99997
COG2205	0.222867	0.330608	0.282312		COG3951	-4.0367	1.5122	0.0075994	0.32527		COG2885	-1.271	0.49964	0.010962	0.46877		COG0112	0.83886	0.46127	0.068973	0.99997
COG0039	0.219734	0.0662821	0.0775938		COG0057	-2.0851	0.78137	0.0076199	0.32527		COG0762	5.8776	2.311	0.010981	0.46877		COG0227	1.7941	0.98929	0.069747	0.99997
COG2271	0.219685	0.0871759	0.0956158		COG2070	-2.1201	0.80742	0.0086458	0.35075		COG0582	4.2348	1.6813	0.011776	0.49495		COG3524	-4.424	2.4406	0.069886	0.99997
COG2208	0.218687	0.337286	0.271026		COG1361	-1.9267	0.73485	0.0087462	0.35075		COG1192	-1.002	0.3997	0.012178	0.50409		COG3468	-1.1759	0.65259	0.071569	0.99997
COG2885	0.218194	0.191363	0.135219		COG3585	5.3261	2.0328	0.0087921	0.35075		COG3304	-3.0885	1.2362	0.012479	0.50886		COG4770	-3.6197	2.0197	0.073103	0.99997
COG0281	0.217055	0.0842187	0.0977101		COG0255	-2.8066	1.0764	0.0091227	0.35075		COG4249	-1.5029	0.60776	0.013404	0.53613		COG4784	-1.0258	0.57375	0.073788	0.99997
COG5545	0.215714	0.324192	0.217758		COG4206	-1.1584	0.44478	0.0092005	0.35075		COG1579	-2.2025	0.892	0.013541	0.53613		COG4635	-5.6228	3.1487	0.074142	0.99997
COG3118	0.213357	0.0695281	0.151112		COG0563	-2.1327	0.81997	0.0092958	0.35075		COG1845	-6.575	2.6694	0.013774	0.537		COG3339	-1.0281	0.57676	0.074671	0.99997
COG2956	0.210023	0.254947	0.216148		COG0184	-2.4745	0.95268	0.0093916	0.35075		COG4799	-1.3113	0.5334	0.013956	0.537		COG4806	-3.3952	1.9125	0.075852	0.99997
COG0441	0.208982	0.0956254	0.208216		COG0197	-1.7624	0.68092	0.0096448	0.35075		COG0647	5.5783	2.2739	0.014158	0.5372		COG0085	0.8324	0.46954	0.076262	0.99997
COG1028	0.207437	0.215916	0.222037		COG4074	-5.1919	2.0095	0.0097733	0.35075		COG0366	-1.864	0.76434	0.01474	0.5505		COG0794	-0.85959	0.48641	0.077194	0.99997
COG1592	0.207051	0.0992085	0.0797193		COG4186	5.657	2.1931	0.0098955	0.35075		COG1361	-1.7851	0.73465	0.015104	0.5505		COG4472	2.778	1.5857	0.079784	0.99997
COG0711	0.20685	0.0318363	0.0373863		COG2461	6.0144	2.3335	0.0099542	0.35075		COG0291	-2.1389	0.88032	0.015113	0.5505		COG2834	-1.2214	0.6983	0.080275	0.99997
COG0724	0.206823	0.0381216	0.0969537		COG2304	-3.5661	1.3839	0.0099725	0.35075		COG1392	5.7637	2.3855	0.015687	0.55199		COG0441	1.2681	0.72557	0.080515	0.99997
COG3459	0.205781	0.105138	0.182578		COG2608	-1.6302	0.63449	0.010193	0.35075		COG4625	-2.9935	1.2394	0.015724	0.55199		COG1100	2.7018	1.5571	0.082721	0.99997
COG0534	0.197259	0.296719	0.342769		COG1579	-2.2915	0.89203	0.010203	0.35075		COG0342	-1.0297	0.42646	0.01576	0.55199		COG3027	1.9754	1.1404	0.083238	0.99997
COG1013	0.196426	0.117608	0.175115		COG0515	-2.4467	0.95296	0.010245	0.35075		COG3707	4.2454	1.7658	0.016203	0.55349		COG1431	-5.8697	3.3897	0.083339	0.99997
COG0148	0.196177	0.0572806	0.0626412		COG0441	-1.7665	0.68826	0.010271	0.35075		COG3259	-3.3099	1.3787	0.01636	0.55349		COG3678	-1.8801	1.0872	0.083762	0.99997
COG0524	0.190737	0.173077	0.15359		COG2147	-6.28	2.4678	0.010936	0.36884		COG2185	-1.8612	0.77642	0.016525	0.55349		COG4206	0.80646	0.46891	0.085461	0.99997
COG0296	0.19073	0.107595	0.119843		COG2340	-2.7694	1.0923	0.011236	0.37431		COG1080	-1.7352	0.72465	0.016642	0.55349		COG4076	-4.3996	2.5585	0.085509	0.99997
COG1222	0.190376	0.037032	0.122138		COG0238	-2.1665	0.85596	0.011372	0.37431		COG3509	-1.5103	0.63264	0.01697	0.55349		COG0638	2.466	1.435	0.085706	0.99997
COG1109	0.186838	0.150728	0.183242		COG0091	-1.9912	0.78842	0.011553	0.37576		COG1640	-1.2098	0.50699	0.017018	0.55349		COG0254	1.5982	0.93237	0.086502	0.99997
COG0845	0.185934	0.319758	0.245908		COG0055	-1.1095	0.44149	0.011967	0.38349		COG0621	1.578	0.6646	0.017576	0.56244		COG1083	-2.8844	1.6829	0.086549	0.99997
COG0642	0.184568	0.267126	0.214623		COG1094	-2.1753	0.86677	0.012083	0.38349		COG2304	-3.2802	1.383	0.017705	0.56244		COG2366	-5.6251	3.2906	0.087374	0.99997
COG0205	0.178688	0.121905	0.146457		COG0059	-1.7037	0.67987	0.012212	0.38349		COG0684	4.7437	2.0043	0.017943	0.56347		COG5635	-2.7895	1.6418	0.089318	0.99997
COG0513	0.178279	0.104117	0.117537		COG4249	-1.5067	0.60754	0.013137	0.40783		COG3266	-2.9208	1.2421	0.018699	0.57491		COG0197	1.2165	0.71809	0.090256	0.99997
COG1131	0.178095	0.164395	0.171495		COG0093	-1.5715	0.64059	0.014157	0.42711		COG5403	5.7125	2.4327	0.018864	0.57491		COG3144	-5.6167	3.324	0.091083	0.99997
COG3914	0.177752	0.176886	0.149944		COG0828	-2.8926	1.1792	0.014168	0.42711		COG3468	-1.4513	0.61912	0.019071	0.57491		COG3182	-4.9002	2.9388	0.095432	0.99997
COG0451	0.17758	0.252071	0.232036		COG4839	-3.8858	1.5856	0.014258	0.42711		COG5813	5.5079	2.3512	0.019152	0.57491		COG0184	1.661	1.0044	0.098169	0.99997
COG1884	0.174903	0.0828748	0.104767		COG3509	-1.5469	0.6325	0.014458	0.42711		COG3949	5.3142	2.2725	0.01936	0.57491		COG1569	-1.701	1.0307	0.098856	0.99997
COG0612	0.171408	0.183941	0.223702		COG0480	-1.4205	0.58245	0.014734	0.42711		COG1396	-1.8088	0.77548	0.019678	0.57806		COG2963	-1.1614	0.70556	0.099746	0.99997
COG4058	0.171001	0.0309853	0.0370817		COG0056	-1.2015	0.49383	0.014971	0.42711		COG0039	-1.9229	0.82847	0.020288	0.58966		COG3264	-0.94852	0.57693	0.10016	0.99997
COG0052	0.170502	0.0675648	0.139008		COG3937	-4.9332	2.0296	0.01507	0.42711		COG3005	-1.9176	0.83769	0.022073	0.63476		COG0417	-3.4622	2.1172	0.10198	0.99997
COG1102	0.169758	0.144854	0.135227		COG1837	-3.1755	1.3064	0.015072	0.42711		COG2171	5.0578	2.2169	0.022519	0.64085		COG0261	1.0198	0.6246	0.10254	0.99997
COG0191	0.167654	0.105614	0.0987248		COG1449	-1.4038	0.57859	0.015253	0.42711		COG2179	5.6524	2.4824	0.022786	0.64176		COG3666	-1.6779	1.0318	0.10392	0.99997
COG1640	0.166085	0.126655	0.103098		COG2101	-7.6386	3.1503	0.015321	0.42711		COG0813	-1.45	0.63849	0.023143	0.64517		COG3042	3.3817	2.0839	0.10463	0.99997
COG2768	0.165099	0.186328	0.0189301		COG0228	-1.8015	0.7447	0.015559	0.42938		COG1344	-2.3381	1.0348	0.023855	0.6502		COG3343	5.6957	3.5127	0.10492	0.99997
COG1866	0.162098	0.0797823	0.105016		COG3750	5.9732	2.4869	0.016312	0.43513		COG1405	-3.4589	1.5319	0.023947	0.6502		COG0202	1.0498	0.64992	0.10626	0.99997
COG1544	0.161538	0.054458	0.0673567		COG3637	-1.7866	0.74424	0.016372	0.43513		COG4676	-5.2067	2.3074	0.024037	0.6502		COG5748	-2.3977	1.4847	0.10634	0.99997
COG3693	0.159263	0.111185	0.140566		COG0202	-1.4763	0.61636	0.016612	0.43513		COG3539	5.5314	2.4588	0.024472	0.65175		COG1682	1.3974	0.86687	0.10697	0.99997
COG0438	0.158429	0.291913	0.204471		COG1080	-1.7331	0.72461	0.01677	0.43513		COG1740	-3.3109	1.4728	0.024572	0.65175		COG4961	3.486	2.1694	0.10808	0.99997
COG1328	0.157426	0.170756	0.157589		COG1884	-1.42	0.59434	0.016886	0.43513		COG1475	1.7426	0.77679	0.024872	0.65186		COG2361	-1.1493	0.71566	0.1083	0.99997
COG2382	0.15734	0.166522	0.171372		COG1391	4.6103	1.9305	0.016934	0.43513		COG0058	-1.5894	0.70938	0.025053	0.65186		COG5343	-2.2918	1.435	0.11025	0.99997
COG0457	0.156792	0.108707	0.107328		COG2319	-2.8183	1.1811	0.017023	0.43513		COG2169	3.9389	1.7636	0.025517	0.65677		COG4676	-3.8596	2.4212	0.11091	0.99997
COG0188	0.155809	0.15874	0.187036		COG4870	-3.0097	1.2616	0.017048	0.43513		COG1116	3.7829	1.6961	0.025723	0.65677		COG0048	1.2056	0.7563	0.11092	0.99997
COG2017	0.155414	0.104343	0.11551		COG1941	-3.7149	1.5593	0.017201	0.43513		COG3874	5.6737	2.5493	0.026042	0.65741		COG4677	-0.89901	0.56575	0.11205	0.99997
COG2272	0.15475	0.190567	0.213885		COG1804	4.2711	1.7957	0.017381	0.43564		COG3293	-2.1701	0.97775	0.026455	0.65741		COG1654	-4.1146	2.5969	0.11309	0.99997
COG0436	0.154645	0.215443	0.212372		COG0582	3.9882	1.6821	0.01774	0.4406		COG3937	-4.4785	2.018	0.02647	0.65741		COG0656	0.84058	0.53159	0.11382	0.99997
COG0834	0.154366	0.147302	0.14614		COG0039	-1.9571	0.82845	0.01816	0.44697		COG1154	-1.4269	0.64565	0.027105	0.66713		COG0052	1.0787	0.68236	0.11393	0.99997
COG0737	0.153883	0.132371	0.151914		COG3103	2.2275	0.94685	0.018644	0.45478		COG1035	-2.3687	1.0833	0.028783	0.69453		COG1153	-3.4372	2.175	0.11404	0.99997
COG0297	0.153459	0.0558303	0.0968744		COG0296	-1.4437	0.61686	0.019262	0.45873		COG5914	4.9986	2.2903	0.02907	0.69453		COG5801	2.457	1.5609	0.11546	0.99997
COG2825	0.153104	0.113646	0.131624		COG0714	-1.176	0.50325	0.019447	0.45873		COG4710	-5.5428	2.5405	0.029122	0.69453		COG0522	1.0862	0.69394	0.11751	0.99997
COG0172	0.147921	0.0635871	0.0991165		COG3412	-5.1027	2.1848	0.019514	0.45873		COG0574	-1.9623	0.90004	0.029236	0.69453		COG4463	2.3178	1.4855	0.11869	0.99997
COG1154	0.147371	0.0751114	0.0686532		COG0588	-2.8779	1.233	0.019591	0.45873		COG3185	-1.6617	0.76756	0.030399	0.71596		COG3628	-3.9447	2.5293	0.11885	0.99997
COG0793	0.14659	0.173582	0.159592		COG1029	-2.7787	1.1934	0.019894	0.45873		COG4839	-3.4126	1.5792	0.030693	0.7167		COG3018	2.3471	1.509	0.11985	0.99997
COG0448	0.145871	0.0438973	0.107855		COG2116	-1.6992	0.73043	0.02	0.45873		COG3267	3.5	1.6281	0.031582	0.72566		COG3243	-5.5536	3.5757	0.12039	0.99997
COG0085	0.145118	0.1162	0.197819		COG1592	-1.3897	0.59776	0.020084	0.45873		COG0234	-2.611	1.2148	0.031608	0.72566		COG3675	-2.5706	1.6656	0.12274	0.99997
COG2195	0.144373	0.148635	0.19029		COG1399	-1.215	0.52343	0.020274	0.45873		COG3944	2.744	1.2829	0.03244	0.73856		COG4607	-3.8112	2.4754	0.12364	0.99997
COG0657	0.143405	0.161675	0.148834		COG5078	-3.1179	1.3442	0.020367	0.45873		COG0021	-1.0866	0.50912	0.032829	0.74123		COG1841	0.94315	0.61344	0.12417	0.99997
COG3190	0.142853	0.0232535	0.0136325		COG0112	-1.0138	0.43748	0.020485	0.45873		COG4468	4.2301	1.9916	0.03367	0.74279		COG2207	-0.68121	0.4436	0.12463	0.99997
COG0810	0.141781	0.102361	0.130945		COG0051	-1.7762	0.77028	0.021113	0.46261		COG1029	-2.5284	1.1916	0.033849	0.74279		COG2236	-3.8475	2.5089	0.12514	0.99997
COG1501	0.141182	0.167846	0.173935		COG3539	5.6594	2.4571	0.02126	0.46261		COG3115	-3.3303	1.5705	0.033957	0.74279		COG2920	-4.0425	2.6366	0.12522	0.99997
COG0304	0.141066	0.156673	0.115237		COG0227	-2.1609	0.93859	0.021322	0.46261		COG3103	2.0081	0.94709	0.033985	0.74279		COG3563	-3.047	1.9906	0.12585	0.99997
COG1653	0.140836	0.144937	0.17486		COG3170	6.1724	2.6903	0.021771	0.46261		COG0542	-1.2574	0.59546	0.034712	0.74691		COG0448	1.3882	0.91096	0.12755	0.99997
COG0184	0.140535	0.0350952	0.0970958		COG1358	-2.6832	1.17	0.021832	0.46261		COG1179	-2.4039	1.1388	0.034785	0.74691		COG3444	3.0826	2.0249	0.12793	0.99997
COG0577	0.139899	0.264452	0.25916		COG0448	-1.9804	0.86408	0.021912	0.46261		COG3166	-2.0418	0.9684	0.034994	0.74691		COG3497	-2.7869	1.8317	0.12813	0.99997
COG2755	0.139254	0.203757	0.210527		COG3058	5.9113	2.5801	0.02196	0.46261		COG0296	-1.2972	0.61675	0.035449	0.74758		COG0716	-0.70035	0.46427	0.13143	0.99997
COG3210	0.138612	0.122546	0.135466		COG0256	-1.7804	0.77764	0.022053	0.46261		COG2608	-1.3319	0.63371	0.035573	0.74758		COG4226	2.2127	1.472	0.13279	0.99997
COG2814	0.137284	0.163508	0.142202		COG0476	-1.8535	0.81039	0.022182	0.46261		COG5566	5.1135	2.4412	0.036199	0.74797		COG4710	-4.0099	2.6699	0.13312	0.99997
COG3293	0.136592	0.0447692	0.0369666		COG3118	-2.2341	0.97899	0.022489	0.46544		COG0007	3.7618	1.7967	0.036285	0.74797		COG0201	0.84961	0.56602	0.13335	0.99997
COG2141	0.134577	0.0283437	0.0373416		COG1392	5.4337	2.3881	0.022887	0.46732		COG3383	-2.1227	1.0161	0.03671	0.74797		COG4061	3.0143	2.0133	0.13436	0.99997
COG4913	0.134529	0.0606045	0.0443753		COG4149	4.0499	1.7804	0.022921	0.46732		COG2207	-0.8787	0.42083	0.036793	0.74797		COG0096	1.4793	0.99052	0.13532	0.99997
COG0100	0.133358	0.0762425	0.080947		COG3173	3.3617	1.4817	0.023275	0.46895		COG3170	5.6124	2.6946	0.037264	0.74797		COG0051	1.209	0.81227	0.13664	0.99997
COG2211	0.132904	0.168051	0.186464		COG3005	-1.8982	0.83746	0.023412	0.46895		COG0055	-0.91771	0.44115	0.037499	0.74797		COG3181	-2.7375	1.8454	0.13796	0.99997
COG0811	0.132772	0.0743704	0.0721318		COG0080	-1.6532	0.72992	0.023516	0.46895		COG1027	-1.4733	0.70826	0.037508	0.74797		COG3847	-3.892	2.6267	0.13843	0.99997
COG0488	0.132232	0.192584	0.192314		COG3018	-3.2341	1.4316	0.023877	0.47269		COG3173	3.0727	1.4828	0.038246	0.75715		COG3875	2.2905	1.5467	0.13863	0.99997
COG0791	0.13175	0.037047	0.0995822		COG4993	5.9654	2.6466	0.024194	0.47553		COG0561	0.8292	0.40136	0.038833	0.76286		COG1320	-5.3871	3.6563	0.14065	0.99997
COG1361	0.12905	0.0440444	0.0470648		COG0281	-1.8407	0.81949	0.024691	0.48183		COG0620	4.2619	2.0664	0.039165	0.76286		COG3501	-2.0717	1.4081	0.14121	0.99997
COG1148	0.128625	0.0384087	0.0826181		COG5832	3.145	1.4036	0.025049	0.48535		COG1260	-1.9915	0.96756	0.039564	0.76286		COG4874	3.7268	2.5337	0.14131	0.99997
COG1022	0.127355	0.133949	0.149876		COG1287	-2.4144	1.079	0.025248	0.48575		COG1534	3.482	1.6961	0.040075	0.76286		COG1094	1.3461	0.91523	0.14136	0.99997
COG0716	0.126421	0.211945	0.138848		COG1142	-4.7812	2.1459	0.025873	0.49208		COG1313	3.0191	1.4737	0.0405	0.76286		COG0255	1.6677	1.1349	0.14171	0.99997
COG0192	0.12624	0.0812848	0.112808		COG2887	2.3774	1.0693	0.02619	0.49208		COG2115	-1.956	0.95607	0.040771	0.76286		COG0498	-1.0544	0.72109	0.14366	0.99997
COG2801	0.125955	0.191872	0.180515		COG0762	5.1481	2.318	0.026358	0.49208		COG1859	5.617	2.7467	0.040859	0.76286		COG1969	3.6082	2.4712	0.14427	0.99997
COG5492	0.124877	0.128834	0.138776		COG4913	-1.7665	0.79647	0.026558	0.49208		COG0355	-1.4808	0.72541	0.041216	0.76286		COG4060	3.1999	2.1972	0.14529	0.99997
COG0110	0.123986	0.157479	0.139851		COG0201	-1.1895	0.53675	0.026688	0.49208		COG5809	2.8248	1.3861	0.041564	0.76286		COG1911	3.5559	2.4483	0.1464	0.99997
COG0790	0.12376	0.126558	0.102132		COG0423	-1.4432	0.65141	0.026724	0.49208		COG0172	-1.1583	0.56838	0.041569	0.76286		COG0698	0.95213	0.65656	0.14701	0.99997
COG0291	0.12214	0.0249917	0.0300386		COG1064	-3.1511	1.4256	0.027083	0.49208		COG0782	-0.97899	0.4805	0.041605	0.76286		COG0270	-0.75836	0.52316	0.14718	0.99997
COG1621	0.12205	0.0837603	0.102562		COG5126	-2.6381	1.1937	0.027096	0.49208		COG0781	-1.371	0.67448	0.042093	0.76665		COG3585	-2.943	2.0304	0.1472	0.99997
COG0423	0.122007	0.0638743	0.0727082		COG0127	-1.6538	0.7488	0.027198	0.49208		COG0372	3.5117	1.7365	0.043141	0.78053		COG1331	2.4382	1.6824	0.14726	0.99997
COG4547	0.121626	0.0486656	0.127927		COG1544	-1.8251	0.82925	0.027745	0.49791		COG0059	-1.3647	0.67889	0.044419	0.79837		COG2003	-0.93778	0.64972	0.14892	0.99997
COG1014	0.12133	0.0992409	0.114692		COG0811	-1.2542	0.57039	0.027884	0.49791		COG3886	2.7128	1.3536	0.045057	0.80454		COG3167	-2.1403	1.4882	0.15039	0.99997
COG0049	0.121231	0.0490453	0.0565923		COG1405	-3.3362	1.5283	0.029046	0.51304		COG3501	-2.6707	1.3359	0.045594	0.80686		COG4980	2.2614	1.5731	0.15056	0.99997
COG0187	0.120804	0.155672	0.174173		COG4642	-2.3355	1.0714	0.029271	0.51304		COG0334	-1.2606	0.63109	0.045777	0.80686		COG4109	2.8239	1.9663	0.15095	0.99997
COG3468	0.120382	0.131403	0.0593953		COG4062	-5.4328	2.4927	0.029295	0.51304		COG3822	4.412	2.2161	0.046496	0.80981		COG2101	4.7588	3.3162	0.15128	0.99997
COG1997	0.120076	0.0239821	0.0454634		COG0680	-3.2641	1.5038	0.02996	0.52134		COG3164	3.3916	1.7039	0.046537	0.80981		COG1064	2.1513	1.5029	0.15232	0.99997
COG0745	0.119827	0.169291	0.174688		COG0222	-1.3298	0.61458	0.030479	0.52701		COG4061	-3.4745	1.7514	0.047275	0.81032		COG5520	0.83704	0.58569	0.15296	0.99997
COG0178	0.119642	0.171685	0.198895		COG5801	3.4869	1.6136	0.030699	0.52748		COG1544	-1.6431	0.82908	0.047501	0.81032		COG4105	-0.9053	0.63412	0.15339	0.99997
COG1260	0.119303	0.041749	0.0397816		COG0161	4.4974	2.0881	0.031256	0.53288		COG2331	4.4049	2.2241	0.047648	0.81032		COG2223	-0.72313	0.50939	0.15572	0.99997
COG1358	0.11845	0.0283816	0.048147		COG0513	-1.5879	0.73931	0.031732	0.53288		COG0326	-2.0541	1.0376	0.047753	0.81032		COG3883	1.7942	1.2664	0.15656	0.99997
COG0017	0.117888	0.0697544	0.10414		COG5561	5.0175	2.337	0.031798	0.53288		COG0281	-1.6091	0.81932	0.04953	0.82538		COG1366	-0.75643	0.53539	0.1577	0.99997
COG0526	0.11686	0.219142	0.184797		COG1552	-5.3646	2.5	0.031888	0.53288		COG4064	-4.4235	2.2536	0.049657	0.82538		COG0200	1.3706	0.97079	0.15799	0.99997
COG1053	0.116411	0.071687	0.105113		COG1018	4.4121	2.0582	0.032057	0.53288		COG1866	-0.97421	0.49642	0.04971	0.82538		COG5566	3.5076	2.4989	0.16042	0.99997
COG0256	0.115935	0.0466034	0.0728688		COG0086	-0.97133	0.45442	0.032555	0.53288		COG4194	4.9251	2.5112	0.049849	0.82538		COG4725	-4.3529	3.1019	0.16052	0.99997
COG5890	0.11558	0.0107387	0.0125146		COG3731	-2.7832	1.3022	0.032579	0.53288		COG5485	-3.5988	1.8511	0.051877	0.85378		COG0163	3.8829	2.7891	0.16387	0.99997
COG0842	0.113957	0.146684	0.124972		COG1329	-4.5901	2.149	0.032681	0.53288		COG4725	-5.704	2.9468	0.052906	0.86422		COG0532	0.67678	0.48712	0.16472	0.99997
COG1179	0.113657	0.043007	0.0280972		COG0050	-1.6449	0.77127	0.032949	0.53288		COG1363	3.5876	1.8581	0.05351	0.86422		COG5029	-3.938	2.8385	0.16533	0.99997
COG2340	0.11341	0.0246119	0.0433628		COG0102	-1.592	0.7471	0.033101	0.53288		COG3158	4.0354	2.0902	0.053533	0.86422		COG0345	-0.88124	0.63653	0.16622	0.99997
COG1185	0.113079	0.0919104	0.105811		COG0724	-3.0472	1.4305	0.033159	0.53288		COG0290	-0.8908	0.46188	0.053777	0.86422		COG0018	0.68409	0.49507	0.16703	0.99997
COG0652	0.112944	0.0643411	0.091521		COG1053	-1.1553	0.54323	0.03344	0.53426		COG2340	-2.099	1.0912	0.054423	0.86573		COG1622	-2.2627	1.6451	0.16899	0.99997
COG0166	0.11233	0.0573625	0.076108		COG0427	-1.2306	0.57926	0.033638	0.53429		COG0029	-1.0605	0.55226	0.054823	0.86573		COG3525	-1.0317	0.7501	0.16902	0.99997
COG3534	0.111716	0.145869	0.147932		COG1154	-1.3695	0.64547	0.033863	0.53476		COG0537	-1.1885	0.62046	0.055417	0.86573		COG2730	1.181	0.86094	0.17015	0.99997
COG2067	0.111611	0.15157	0.128185		COG4624	-1.5732	0.74365	0.034384	0.53873		COG0113	4.0093	2.0991	0.05613	0.86573		COG1011	-0.79922	0.58408	0.17121	0.99997
COG0090	0.111328	0.0668657	0.0961638		COG0049	-1.7452	0.8257	0.034553	0.53873		COG4506	4.0955	2.1452	0.056241	0.86573		COG0297	0.88586	0.64751	0.17128	0.99997
COG5434	0.110375	0.151057	0.130276		COG0219	4.2293	2.0053	0.034941	0.53873		COG0484	-2.01	1.0529	0.056257	0.86573		COG5499	-1.6909	1.2377	0.17188	0.99997
COG3328	0.11034	0.0376525	0.0991683		COG0521	3.7609	1.7842	0.035041	0.53873		COG5263	-1.8776	0.98393	0.056358	0.86573		COG3603	-2.7298	1.9989	0.17206	0.99997
COG0029	0.109466	0.0745623	0.0687274		COG3187	3.9507	1.8749	0.0351	0.53873		COG3096	-2.9996	1.5757	0.056945	0.86573		COG3412	3.1365	2.3018	0.173	0.99997
COG1020	0.109331	0.13058	0.122301		COG3164	3.5789	1.7025	0.035543	0.5391		COG0589	2.6949	1.4246	0.058528	0.86573		COG1001	-1.4307	1.0533	0.17438	0.99997
COG0186	0.109157	0.0289055	0.132606		COG0021	-1.0689	0.50884	0.03567	0.5391		COG5029	-5.1089	2.701	0.05856	0.86573		COG2425	2.3979	1.7668	0.1747	0.99997
COG0008	0.108977	0.111351	0.141302		COG3158	4.3831	2.087	0.035716	0.5391		COG4991	1.9594	1.0407	0.059723	0.86573		COG1013	0.55432	0.40856	0.17485	0.99997
COG1373	0.108554	0.202296	0.157709		COG3146	5.3759	2.5646	0.036063	0.53912		COG5540	-5.0467	2.6808	0.059761	0.86573		COG0583	-1.49	1.1023	0.17648	0.99997
COG1940	0.108464	0.107409	0.125597		COG4231	-3.1854	1.5219	0.036351	0.53912		COG0056	-0.92783	0.49335	0.060015	0.86573		COG0413	-0.85953	0.63593	0.1765	0.99997
COG0318	0.108167	0.155652	0.183463		COG0360	-1.8989	0.90805	0.036516	0.53912		COG1699	-3.3669	1.7903	0.060029	0.86573		COG3016	-5.1291	3.8022	0.17735	0.99997
COG0664	0.107711	0.14147	0.137189		COG2172	-1.0892	0.52126	0.036654	0.53912		COG1348	4.6825	2.4993	0.060999	0.86573		COG3712	0.80462	0.59716	0.17784	0.99997
COG0667	0.107248	0.120162	0.150268		COG0684	4.1932	2.0072	0.036705	0.53912		COG0049	-1.5445	0.82547	0.061338	0.86573		COG0309	2.7978	2.0786	0.17832	0.99997
COG0234	0.106545	0.0434006	0.0334556		COG2017	-1.0433	0.50106	0.037322	0.54525		COG2710	4.0676	2.177	0.061698	0.86573		COG2929	-2.5416	1.8937	0.17955	0.99997
COG1998	0.105931	0.0218029	0.0324291		COG3706	-1.3748	0.66231	0.037917	0.54883		COG0171	0.97223	0.52066	0.061857	0.86573		COG2885	-0.70599	0.52686	0.18025	0.99997
COG0738	0.10586	0.136221	0.131159		COG1027	-1.4691	0.70791	0.037968	0.54883		COG0636	-1.3979	0.7501	0.062373	0.86573		COG4963	1.9898	1.4878	0.18109	0.99997
COG2407	0.105503	0.109043	0.12773		COG1206	4.0255	1.9426	0.038241	0.54987		COG2172	-0.97078	0.52111	0.062479	0.86573		COG0097	0.90226	0.67707	0.18267	0.99997
COG0458	0.10526	0.173734	0.199559		COG1224	-4.8176	2.3398	0.039493	0.5649		COG3885	3.8303	2.0572	0.062625	0.86573		COG2378	-0.65863	0.49444	0.18283	0.99997
COG0056	0.105118	0.0584858	0.0742141		COG1842	-4.6608	2.278	0.040756	0.57992		COG2366	-5.8365	3.1366	0.062777	0.86573		COG0089	1.1715	0.8822	0.18421	0.99997
COG0493	0.104692	0.160264	0.151479		COG1835	2.5524	1.2501	0.041176	0.57996		COG0474	-1.5778	0.84816	0.062847	0.86573		COG3594	-0.93692	0.7068	0.18498	0.99997
COG1506	0.102924	0.167551	0.167579		COG0268	-2.1248	1.0407	0.041183	0.57996		COG3603	-3.5314	1.8997	0.063035	0.86573		COG1486	2.1568	1.6306	0.18593	0.99997
COG1979	0.10175	0.120859	0.121893		COG1148	-1.9217	0.94336	0.04164	0.58257		COG0166	-0.92113	0.49624	0.06342	0.86573		COG2865	-0.65553	0.4956	0.18593	0.99997
COG1566	0.100363	0.166035	0.12419		COG0643	3.1174	1.5315	0.041795	0.58257		COG0433	-0.70158	0.37801	0.063454	0.86573		COG1347	0.86737	0.65584	0.18599	0.99997
COG0464	0.100116	0.104117	0.100654		COG3596	-3.1848	1.5681	0.042252	0.58289		COG2761	-4.0992	2.2092	0.063523	0.86573		COG0093	0.89149	0.67593	0.1872	0.99997
COG3525	0.100095	0.132786	0.0718521		COG1222	-2.784	1.3719	0.04242	0.58289		COG3017	4.7136	2.5404	0.063533	0.86573		COG2954	-0.77009	0.58431	0.18752	0.99997
COG0539	0.100032	0.0800617	0.0893652		COG2425	-3.3923	1.6761	0.042974	0.58289		COG1487	-1.9438	1.0479	0.063611	0.86573		COG2831	-2.4207	1.8374	0.18769	0.99997
COG1192	0.0998964	0.0843253	0.0636658		COG4465	-4.9099	2.4264	0.043022	0.58289		COG2386	4.2512	2.294	0.063851	0.86573		COG1759	-3.5364	2.6857	0.18792	0.99997
COG0224	0.0996865	0.0795347	0.0582469		COG3620	3.126	1.5463	0.043214	0.58289		COG0774	1.9028	1.0278	0.064123	0.86573		COG2066	2.5606	1.9558	0.19045	0.99997
COG0202	0.0992813	0.0476933	0.0894618		COG2984	3.0521	1.5098	0.043228	0.58289		COG2426	3.9963	2.1616	0.064498	0.86573		COG1478	2.9097	2.2253	0.19102	0.99997
COG0265	0.0986525	0.0760381	0.117097		COG0592	-0.95574	0.47298	0.043311	0.58289		COG1247	1.7834	0.96945	0.065828	0.86573		COG5412	2.3657	1.8153	0.1925	0.99997
COG0572	0.0979089	0.101215	0.0850575		COG1067	4.9924	2.484	0.044448	0.59481		COG1896	2.8235	1.537	0.066215	0.86573		COG0016	0.80657	0.62043	0.1936	0.99997
COG0255	0.0978975	0.0257649	0.0812721		COG1271	-0.84922	0.4229	0.044633	0.59481		COG0310	-2.5039	1.3651	0.066619	0.86573		COG1348	3.3343	2.5693	0.19438	0.99997
COG0629	0.0976856	0.0544136	0.0609303		COG0698	-1.2478	0.62266	0.045069	0.59771		COG2968	2.4548	1.3395	0.066862	0.86573		COG0304	-0.59826	0.46336	0.19666	0.99997
COG3757	0.0976271	0.0708617	0.0640318		COG0231	-1.0333	0.51727	0.045754	0.6		COG1775	2.8078	1.5329	0.066994	0.86573		COG2194	-0.96775	0.75174	0.19797	0.99997
COG0060	0.0975907	0.111463	0.138801		COG2273	-1.3203	0.66133	0.045888	0.6		COG3469	-1.9628	1.0717	0.06704	0.86573		COG2365	-1.2687	0.98814	0.19918	0.99997
COG0445	0.0972993	0.0821415	0.0938452		COG1116	3.3848	1.6975	0.046152	0.6		COG3144	-5.7943	3.1683	0.067421	0.86573		COG1652	-1.9152	1.4932	0.19963	0.99997
COG1879	0.0972172	0.0832209	0.0960569		COG1196	-1.9619	0.98405	0.04619	0.6		COG0191	-1.2322	0.67397	0.067514	0.86573		COG0310	1.8997	1.4833	0.20028	0.99997
COG0690	0.0969489	0.0359193	0.0863733		COG1396	-1.5447	0.77535	0.046339	0.6		COG0365	1.0931	0.59852	0.067801	0.86573		COG3254	-1.5496	1.2102	0.2004	0.99997
COG1136	0.0968324	0.148958	0.141541		COG1554	3.4932	1.7591	0.047055	0.60371		COG3730	4.9535	2.7172	0.068301	0.86573		COG2890	0.67374	0.52746	0.20149	0.99997
COG0013	0.0966488	0.0862542	0.0941343		COG2871	-0.86122	0.43388	0.047153	0.60371		COG4058	-2.3906	1.3115	0.068339	0.86573		COG5843	2.7788	2.1765	0.20171	0.99997
COG0563	0.096386	0.04184	0.0668982		COG0579	3.4092	1.7218	0.047709	0.60371		COG3976	1.9887	1.0919	0.068553	0.86573		COG0407	-1.6333	1.2822	0.2027	0.99997
COG0550	0.0963115	0.129662	0.125204		COG0244	-1.3287	0.67182	0.04796	0.60371		COG4832	3.7511	2.0604	0.068669	0.86573		COG0359	-0.72925	0.57499	0.20469	0.99997
COG4057	0.0957317	0.0114923	0.0158391		COG4969	-2.794	1.4128	0.047966	0.60371		COG2017	-0.91179	0.50095	0.068743	0.86573		COG1816	2.0297	1.6065	0.20642	0.99997
COG0055	0.0954527	0.0586888	0.0706901		COG1377	4.3434	2.1978	0.048131	0.60371		COG4060	-3.4779	1.911	0.068764	0.86573		COG2978	-2.9133	2.3086	0.20696	0.99997
COG1388	0.0953235	0.0350885	0.0852756		COG0099	-1.8518	0.9383	0.048426	0.60371		COG2764	-4.3664	2.4061	0.069569	0.86637		COG0181	-3.0777	2.4395	0.20708	0.99997
COG0342	0.0945102	0.0748232	0.0663595		COG0357	1.5952	0.81105	0.049195	0.60371		COG0686	-1.1268	0.62227	0.070183	0.86637		COG2070	1.0703	0.85304	0.20957	0.99997
COG0102	0.0941071	0.0466062	0.0687593		COG0372	3.4138	1.7367	0.049332	0.60371		COG4085	2.3589	1.3031	0.070255	0.86637		COG0091	1.0432	0.83161	0.20967	0.99997
COG0768	0.0937731	0.129465	0.152639		COG1859	5.4003	2.7482	0.049407	0.60371		COG1024	-2.4593	1.3587	0.07029	0.86637		COG5822	-2.9149	2.3271	0.21037	0.99997
COG1190	0.0935648	0.0731462	0.0947724		COG2179	4.8896	2.4905	0.049611	0.60371		COG3168	-2.5247	1.3971	0.070751	0.86637		COG3727	-1.8257	1.4582	0.21058	0.99997
COG0126	0.0931195	0.0791894	0.0707226		COG1075	-3.2072	1.6342	0.049697	0.60371		COG1937	4.1988	2.3269	0.071165	0.86637		COG2104	-1.5083	1.2077	0.21172	0.99997
COG0655	0.0926318	0.202831	0.172868		COG2730	-1.6028	0.81673	0.049709	0.60371		COG0513	-1.3334	0.73913	0.071225	0.86637		COG0080	0.95931	0.76982	0.21271	0.99997
COG2182	0.0925336	0.0416523	0.060967		COG0097	-1.2584	0.64206	0.050003	0.60371		COG4086	-3.3912	1.8827	0.071656	0.86637		COG2241	-1.927	1.5469	0.21287	0.99997
COG1609	0.0924668	0.146136	0.132455		COG0292	-1.0909	0.55688	0.050124	0.60371		COG1884	-1.0698	0.59395	0.071669	0.86637		COG0653	0.57629	0.46326	0.2135	0.99997
COG0305	0.0923204	0.086568	0.0685067		COG0098	-1.3726	0.70079	0.050162	0.60371		COG5811	4.0743	2.2715	0.072868	0.87698		COG2048	-1.574	1.2662	0.21382	0.99997
COG2244	0.0923186	0.16581	0.125065		COG3293	-1.912	0.97716	0.050383	0.60371		COG1187	1.0501	0.58808	0.074167	0.88251		COG5591	3.3878	2.7256	0.21388	0.99997
COG0778	0.0922447	0.141134	0.15365		COG3152	-2.3689	1.2172	0.051633	0.61048		COG4100	3.5394	1.9825	0.074212	0.88251		COG0543	-0.68909	0.55455	0.21401	0.99997
COG0091	0.0921203	0.0351304	0.0735118		COG5256	-2.718	1.3967	0.051651	0.61048		COG0850	3.931	2.2035	0.074432	0.88251		COG1403	-1.1533	0.92858	0.21425	0.99997
COG3279	0.0920327	0.154291	0.157167		COG1883	-1.0225	0.52588	0.051858	0.61048		COG1032	0.83715	0.46957	0.074619	0.88251		COG4145	3.1679	2.5586	0.21566	0.99997
COG3259	0.0918482	0.00493879	0.0105643		COG0822	-1.216	0.62563	0.051946	0.61048		COG1241	-3.6646	2.0595	0.075175	0.88362		COG1748	0.82726	0.66853	0.21593	0.99997
COG0656	0.091742	0.0856099	0.142083		COG0290	-0.89541	0.46165	0.05243	0.61048		COG5504	5.3714	3.0285	0.076125	0.88362		COG3328	1.3299	1.0782	0.21741	0.99997
COG0476	0.0917347	0.0444524	0.0311714		COG5362	5.3198	2.7433	0.052481	0.61048		COG1875	4.1114	2.3193	0.076282	0.88362		COG2255	0.61362	0.4977	0.21762	0.99997
COG0088	0.0916314	0.0557029	0.0749157		COG1969	-4.55	2.3474	0.052582	0.61048		COG2849	-2.682	1.5136	0.076395	0.88362		COG2822	3.2971	2.6746	0.21767	0.99997
COG0080	0.0915682	0.0402095	0.0771198		COG3883	-2.3273	1.2014	0.052736	0.61048		COG0423	-1.1513	0.65102	0.076977	0.88362		COG2335	-1.4129	1.15	0.2192	0.99997
COG2172	0.0912622	0.0584755	0.0658175		COG0326	-2.0008	1.0376	0.053818	0.6175		COG0459	-1.5463	0.87434	0.076978	0.88362		COG4640	0.7654	0.62515	0.22082	0.99997
COG0673	0.0909777	0.136951	0.156822		COG4224	4.3014	2.2321	0.053969	0.6175		COG4062	-4.3319	2.4499	0.077032	0.88362		COG3880	2.1974	1.7955	0.22102	0.99997
COG0591	0.0909536	0.108022	0.128137		COG0613	-1.8674	0.97162	0.054608	0.6175		COG4870	-2.2285	1.2615	0.077301	0.88362		COG0076	-1.7415	1.4252	0.22174	0.99997
COG4624	0.0903866	0.051148	0.0741957		COG0342	-0.81795	0.42575	0.054707	0.6175		COG3610	4.0629	2.3034	0.077757	0.88407		COG4512	4.5398	3.7155	0.22176	0.99997
COG0317	0.0896804	0.129044	0.132125		COG0205	-0.97006	0.50505	0.05477	0.6175		COG3547	-1.0039	0.56961	0.077987	0.88407		COG1224	3.0117	2.4658	0.22194	0.99997
COG0280	0.0894092	0.0844792	0.106187		COG4059	-2.4754	1.2893	0.054858	0.6175		COG2202	-1.2704	0.72239	0.078636	0.88491		COG0686	-0.79963	0.65622	0.22302	0.99997
COG0587	0.0891039	0.130735	0.169026		COG1260	-1.8567	0.96727	0.054924	0.6175		COG1928	3.6208	2.0613	0.078999	0.88491		COG4465	3.1044	2.5567	0.22466	0.99997
COG0507	0.0888512	0.121528	0.117992		COG3875	-2.7994	1.4685	0.056614	0.63389		COG4677	-0.942	0.53695	0.079368	0.88491		COG3185	-0.98135	0.8099	0.22563	0.99997
COG1004	0.0885312	0.0800089	0.0646231		COG1652	-2.532	1.33	0.056941	0.63495		COG5839	5.3297	3.0388	0.079456	0.88491		COG3661	0.67941	0.56123	0.22606	0.99997
COG0714	0.0884589	0.0536455	0.0661271		COG2141	-2.3845	1.2555	0.057524	0.63881		COG3147	-1.2434	0.70993	0.079881	0.88491		COG2971	-0.74186	0.61305	0.22624	0.99997
COG4775	0.0882103	0.115386	0.150223		COG0782	-0.91056	0.48016	0.057912	0.63881		COG2377	3.1695	1.8105	0.080005	0.88491		COG3416	2.1358	1.7669	0.22674	0.99997
COG0099	0.0881372	0.0364068	0.0743862		COG1951	-1.1015	0.58101	0.057988	0.63881		COG5499	-2.0521	1.1746	0.080636	0.88682		COG3469	1.376	1.1409	0.2278	0.99997
COG3303	0.088057	0.04338	0.0527686		COG2182	-1.4671	0.77589	0.058636	0.64335		COG3493	3.9919	2.2917	0.081527	0.88682		COG2342	2.6493	2.198	0.22808	0.99997
COG0545	0.0878298	0.0898312	0.0905491		COG0149	-1.131	0.59902	0.05901	0.64487		COG4956	3.2177	1.8485	0.081728	0.88682		COG4085	1.6443	1.3647	0.22823	0.99997
COG4799	0.087805	0.0711092	0.0455869		COG1928	3.8809	2.0594	0.059497	0.64759		COG4993	4.6199	2.6543	0.081765	0.88682		COG3464	-1.2885	1.073	0.22981	0.99997
COG0843	0.0873635	0.0217573	0		COG1460	-5.1008	2.7176	0.060528	0.65466		COG0297	-1.0656	0.61231	0.0818	0.88682		COG0555	-3.3574	2.8006	0.2306	0.99997
COG0399	0.0871856	0.123747	0.133221		COG0234	-2.2781	1.2142	0.060625	0.65466		COG1197	1.1007	0.63506	0.083055	0.89292		COG1551	2.1923	1.8307	0.23111	0.99997
COG0156	0.0870478	0.0724462	0.0746726		COG4058	-2.4532	1.3115	0.061421	0.66064		COG4978	3.0293	1.7543	0.084201	0.89292		COG3147	-0.89448	0.74858	0.23213	0.99997
COG0228	0.0868734	0.0330826	0.0572586		COG2522	5.3702	2.8974	0.063819	0.68334		COG3914	-0.75949	0.44108	0.085091	0.89292		COG3248	-2.7165	2.2809	0.23366	0.99997
COG0653	0.0866542	0.096194	0.142358		COG1586	5.4613	2.9501	0.064138	0.68334		COG0524	-1.1522	0.66934	0.085179	0.89292		COG4623	-0.59263	0.49973	0.23566	0.99997
COG2873	0.0862408	0.115149	0.105627		COG0712	-1.1817	0.63888	0.06436	0.68334		COG0619	3.385	1.9689	0.085573	0.89292		COG0172	0.71193	0.60105	0.23623	0.99997
COG1754	0.0861442	0.0287621	0.0196559		COG3328	-1.8893	1.0227	0.064703	0.68334		COG0224	-1.2607	0.73665	0.087004	0.89292		COG0535	0.68883	0.58251	0.237	0.99997
COG0149	0.0861414	0.0496366	0.0573617		COG0404	0.79619	0.43118	0.064815	0.68334		COG1229	-3.1819	1.8595	0.087043	0.89292		COG0252	-0.85453	0.7254	0.23879	0.99997
COG0386	0.0858448	0.0742522	0.0768884		COG0636	-1.3833	0.74991	0.065085	0.68334		COG4905	3.0472	1.7821	0.087275	0.89292		COG0853	-1.7132	1.4566	0.23951	0.99997
COG0087	0.0854116	0.0385728	0.0775654		COG4545	3.9536	2.1456	0.06538	0.68334		COG5663	3.9608	2.3177	0.087463	0.89292		COG4799	-0.66133	0.56288	0.24003	0.99997
COG0828	0.0851304	0.0157501	0.078551		COG1109	-0.93481	0.50799	0.065738	0.68334		COG1835	2.1309	1.2509	0.088477	0.89292		COG5405	-2.6017	2.216	0.24038	0.99997
COG0525	0.0850498	0.0840466	0.110439		COG1185	-0.78306	0.4256	0.065782	0.68334		COG3754	-2.5647	1.5063	0.088638	0.89292		COG0094	1.3913	1.1857	0.24064	0.99997
COG4124	0.0849778	0.0580505	0.0652878		COG3707	3.2579	1.7737	0.066238	0.68451		COG2310	-1.9363	1.1391	0.089164	0.89292		COG0848	0.83389	0.71534	0.24373	0.99997
COG2931	0.0849735	0.0488455	0.0755443		COG4387	4.0582	2.2107	0.066396	0.68451		COG4464	2.9964	1.7662	0.089785	0.89292		COG3489	-1.5106	1.296	0.24379	0.99997
COG0201	0.0849063	0.052518	0.0916297		COG0085	-0.81592	0.44553	0.067048	0.68863		COG2319	-2.0019	1.1807	0.08997	0.89292		COG2140	-2.5415	2.1838	0.24451	0.99997
COG0823	0.08472	0.12312	0.163754		COG1638	-1.3867	0.75973	0.067955	0.69312		COG1067	4.2233	2.4916	0.090067	0.89292		COG2106	2.6501	2.2775	0.24457	0.99997
COG1070	0.0839344	0.12763	0.127342		COG1975	3.6891	2.0214	0.067993	0.69312		COG0127	-1.2656	0.74756	0.090457	0.89292		COG1496	-0.84398	0.72729	0.24587	0.99997
COG0625	0.0838896	0.0233679	0.0495906		COG4832	3.7517	2.0601	0.06858	0.69558		COG0733	1.0139	0.59903	0.090533	0.89292		COG2887	-1.2994	1.1212	0.24646	0.99997
COG1366	0.0838425	0.109609	0.0718257		COG0690	-1.8689	1.0271	0.068818	0.69558		COG3167	-2.3909	1.4128	0.090594	0.89292		COG0741	0.85438	0.73842	0.24726	0.99997
COG3005	0.0837074	0.0305124	0.0254213		COG1584	-3.2805	1.8058	0.069279	0.69558		COG2116	-1.232	0.72838	0.090747	0.89292		COG0341	0.6448	0.55846	0.24826	0.99997
COG0024	0.0836051	0.0631015	0.0859003		COG4977	1.1363	0.62765	0.070222	0.69558		COG1358	-1.9717	1.1691	0.091688	0.89292		COG2033	1.4182	1.2287	0.24842	0.99997
COG0671	0.0832303	0.150357	0.115925		COG3976	1.9762	1.0918	0.070298	0.69558		COG1749	-2.577	1.5287	0.091837	0.89292		COG0861	-1.1869	1.0304	0.24937	0.99997
COG2373	0.0821285	0.105069	0.127636		COG4942	-1.4609	0.80773	0.07051	0.69558		COG1794	3.7511	2.2285	0.092323	0.89292		COG2303	-2.9964	2.6094	0.25085	0.99997
COG0098	0.0816798	0.0456827	0.0798965		COG0479	-1.1195	0.61899	0.070527	0.69558		COG3859	3.8428	2.2839	0.092456	0.89292		COG0009	0.72337	0.63065	0.25137	0.99997
COG0782	0.0816457	0.0605512	0.0568421		COG1246	1.0483	0.58049	0.070932	0.69558		COG0480	-0.97906	0.58228	0.092678	0.89292		COG1148	1.1409	0.99468	0.25138	0.99997
COG4625	0.0815877	0.0461643	0.0179705		COG0625	-2.5909	1.4349	0.070969	0.69558		COG3678	-1.7273	1.0318	0.094117	0.89292		COG1319	-2.7822	2.4262	0.25149	0.99997
COG0268	0.081352	0.0236017	0.101159		COG1035	-1.9531	1.0819	0.071026	0.69558		COG1648	3.7552	2.2473	0.094732	0.89292		COG1076	-1.7707	1.5443	0.25155	0.99997
COG0389	0.0806697	0.115686	0.0850631		COG3589	5.4548	3.0222	0.071087	0.69558		COG4387	3.698	2.2146	0.094963	0.89292		COG1449	0.69839	0.61101	0.25303	0.99997
COG0527	0.0804311	0.0724993	0.092859		COG4763	4.9649	2.754	0.071422	0.69558		COG0023	3.4772	2.0825	0.094968	0.89292		COG1272	-0.82356	0.72053	0.25304	0.99997
COG0332	0.0803452	0.0535004	0.0547838		COG0024	-0.96222	0.53397	0.071543	0.69558		COG0635	1.4643	0.87925	0.095826	0.89292		COG1632	2.9689	2.6041	0.25424	0.99997
COG0006	0.0801648	0.100736	0.0954718		COG0089	-1.5063	0.83681	0.071849	0.69607		COG2159	-1.4476	0.86944	0.095919	0.89292		COG4760	3.5835	3.154	0.25589	0.99997
COG0697	0.0799403	0.142918	0.110217		COG3383	-1.8246	1.0151	0.072268	0.69766		COG5256	-2.3245	1.3966	0.096038	0.89292		COG1455	3.1974	2.8203	0.25692	0.99997
COG0096	0.0791112	0.0247941	0.0609132		COG0181	4.2259	2.358	0.073106	0.70189		COG3596	-2.6041	1.5653	0.09618	0.89292		COG2103	-1.4139	1.2499	0.25797	0.99997
COG1773	0.0787819	0.126865	0.0484003		COG0576	-1.3652	0.76207	0.07322	0.70189		COG0848	-1.1275	0.6778	0.096208	0.89292		COG3118	1.1666	1.0321	0.25837	0.99997
COG2608	0.0787427	0.0333904	0.0378164		COG1226	5.3872	3.0144	0.073917	0.70366		COG1773	-1.2927	0.77743	0.096352	0.89292		COG3759	-2.0247	1.7926	0.25869	0.99997
COG0358	0.0781628	0.113902	0.0866169		COG0192	-1.1674	0.6542	0.074354	0.70366		COG0519	0.82679	0.49788	0.096788	0.89292		COG3146	-2.9458	2.6112	0.25926	0.99997
COG3847	0.0781592	0.185575	0.0198368		COG3942	-3.6194	2.0294	0.074512	0.70366		COG4545	3.5627	2.1485	0.097273	0.89292		COG4625	-1.474	1.3071	0.25947	0.99997
COG4968	0.0780426	0.0125504	0.0104606		COG1471	-2.4966	1.4013	0.074796	0.70366		COG1593	2.637	1.5903	0.097276	0.89292		COG2807	-2.3034	2.0453	0.26009	0.99997
COG0471	0.0778867	0.110821	0.0912695		COG0100	-1.6066	0.90224	0.074958	0.70366		COG3290	2.5597	1.5502	0.098706	0.89292		COG5561	-2.6499	2.3547	0.26043	0.99997
COG0564	0.0778034	0.143439	0.145976		COG1759	-4.2093	2.3643	0.075019	0.70366		COG0149	-0.98608	0.59882	0.09962	0.89292		COG2183	-0.5054	0.44933	0.26069	0.99997
COG2826	0.0777493	0.114448	0.0560376		COG5403	4.3501	2.4452	0.075237	0.70366		COG0592	-0.77692	0.47256	0.10016	0.89292		COG1222	1.6253	1.4462	0.26109	0.99997
COG1962	0.0776875	0.0113599	0.0140721		COG4443	5.3964	3.0358	0.075465	0.70366		COG0219	3.3005	2.0099	0.10057	0.89292		COG3152	1.4382	1.2837	0.26254	0.99997
COG2274	0.0771599	0.11191	0.106788		COG1754	-1.7439	0.98293	0.076036	0.70656		COG0446	3.2752	1.9946	0.10058	0.89292		COG2871	0.51276	0.45824	0.26316	0.99997
COG1283	0.0770256	0.115521	0.115367		COG5803	-3.3013	1.8687	0.077297	0.70997		COG0515	-1.5628	0.95274	0.10094	0.89292		COG3839	0.65752	0.59129	0.26614	0.99997
COG2963	0.0768539	0.0996297	0.0499184		COG1686	1.4596	0.82748	0.077754	0.70997		COG3190	-3.3974	2.0721	0.10109	0.89292		COG0474	0.99481	0.89508	0.26639	0.99997
COG0264	0.0768205	0.0607085	0.0846303		COG1499	-4.018	2.2788	0.077867	0.70997		COG1317	-2.5181	1.5373	0.10143	0.89292		COG3591	-1.0795	0.97252	0.26702	0.99997
COG0568	0.0765701	0.106556	0.0882044		COG0843	-2.1297	1.2085	0.078028	0.70997		COG0613	-1.5873	0.97078	0.10203	0.89292		COG4833	2.6259	2.3674	0.26734	0.99997
COG3409	0.0761962	0.0591043	0.0755938		COG0074	4.4095	2.5044	0.078295	0.70997		COG0238	-1.3938	0.85289	0.10222	0.89292		COG1943	-1.1379	1.0275	0.26811	0.99997
COG0227	0.0760964	0.0211216	0.0653483		COG1782	3.0982	1.76	0.078354	0.70997		COG4856	-1.7905	1.0957	0.10223	0.89292		COG1577	-1.9207	1.7393	0.26945	0.99997
COG0608	0.0759882	0.0589077	0.0645898		COG3133	-2.5358	1.442	0.078652	0.70997		COG1554	2.8803	1.7643	0.10256	0.89292		COG0046	0.40428	0.36694	0.27056	0.99997
COG1035	0.0755959	0.0212514	0.0172467		COG0528	-0.80921	0.46036	0.078787	0.70997		COG0356	-0.72773	0.44593	0.10269	0.89292		COG0690	1.1923	1.0829	0.27088	0.99997
COG0638	0.0754297	0.00874684	0.0500407		COG3071	-2.6902	1.531	0.078884	0.70997		COG1962	-2.6403	1.6206	0.10326	0.89292		COG3070	-1.626	1.4822	0.27264	0.99997
COG0696	0.0754195	0.0597879	0.0758815		COG0334	-1.1083	0.63094	0.079001	0.70997		COG3026	-3.6463	2.2381	0.10328	0.89292		COG0771	0.53494	0.48797	0.27297	0.99997
COG3968	0.0754151	0.134023	0.133539		COG0733	1.0508	0.59889	0.079336	0.71064		COG2273	-1.0765	0.66076	0.10329	0.89292		COG5610	2.8093	2.5654	0.2735	0.99997
COG5852	0.0750073	0.00226187	0.156748		COG0092	-0.69811	0.39854	0.07983	0.71164		COG4224	3.6441	2.2384	0.10353	0.89292		COG1123	1.5747	1.4434	0.27528	0.99997
COG0206	0.0748298	0.124677	0.0812076		COG2910	3.6725	2.0975	0.079968	0.71164		COG0156	-0.9703	0.5968	0.10398	0.89292		COG1596	-0.44795	0.41133	0.27613	0.99997
COG0204	0.0742614	0.0914725	0.0966706		COG0665	2.7494	1.5783	0.081508	0.71514		COG0543	-0.85516	0.52608	0.10405	0.89292		COG4690	0.5594	0.51455	0.27696	0.99997
COG3637	0.0740371	0.0273932	0.0205875		COG1534	2.9532	1.6996	0.082287	0.71514		COG4585	1.7292	1.0645	0.10429	0.89292		COG0231	0.59235	0.54606	0.27802	0.99997
COG3383	0.0733164	0.0230177	0.01976		COG1640	-0.87804	0.50651	0.083001	0.71514		COG4784	-0.88592	0.54539	0.10429	0.89292		COG3093	-0.74827	0.69388	0.28086	0.99997
COG3408	0.0729542	0.105683	0.118332		COG0551	-2.0213	1.1667	0.083179	0.71514		COG2141	-2.0375	1.255	0.10449	0.89292		COG0189	-1.3565	1.259	0.28129	0.99997
COG0514	0.0728016	0.0899973	0.0934636		COG1049	3.6289	2.0958	0.083355	0.71514		COG0100	-1.4644	0.90215	0.10454	0.89292		COG3398	1.3462	1.2518	0.2822	0.99997
COG1943	0.0726866	0.128879	0.0665209		COG0090	-1.1939	0.68972	0.083462	0.71514		COG4253	-2.3784	1.4659	0.1047	0.89292		COG3150	-1.1381	1.06	0.28295	0.99997
COG0018	0.0726251	0.0581653	0.0953766		COG1150	-2.3359	1.3518	0.083983	0.71514		COG2031	3.5534	2.1913	0.10489	0.89292		COG4964	2.4664	2.3026	0.28411	0.99997
COG0250	0.0725382	0.0704058	0.10315		COG0081	-1.0811	0.6264	0.084361	0.71514		COG4396	5.0952	3.1441	0.10511	0.89292		COG0086	0.51275	0.4792	0.28461	0.99997
COG0520	0.0723637	0.0778512	0.0649236		COG0253	1.6253	0.9427	0.084695	0.71514		COG5013	-3.122	1.9275	0.10529	0.89292		COG1134	1.084	1.014	0.28507	0.99997
COG0535	0.0723241	0.0633174	0.0994104		COG1525	-2.8352	1.6463	0.085047	0.71514		COG4388	4.2148	2.6025	0.10533	0.89292		COG0683	-1.085	1.0151	0.28517	0.99997
COG3678	0.0718153	0.0836303	0.0252129		COG0113	3.617	2.1009	0.085142	0.71514		COG4973	2.4605	1.5203	0.10557	0.89292		COG1766	-2.1568	2.018	0.28518	0.99997
COG1262	0.0717647	0.080035	0.10556		COG1251	4.3338	2.5175	0.085164	0.71514		COG0371	2.8806	1.78	0.10561	0.89292		COG1278	-2.1686	2.0297	0.28531	0.99997
COG0216	0.0711538	0.0927065	0.113682		COG2199	1.4929	0.86912	0.085844	0.71514		COG2249	-1.9811	1.2244	0.10566	0.89292		COG1232	1.5554	1.4587	0.2863	0.99997
COG0079	0.071049	0.111689	0.0870053		COG4842	-2.5168	1.4655	0.085919	0.71514		COG1018	3.3426	2.0661	0.1057	0.89292		COG0360	1.0196	0.95789	0.28716	0.99997
COG0051	0.0710336	0.0267568	0.05898		COG3333	3.6085	2.103	0.086188	0.71514		COG1207	1.3886	0.85841	0.10574	0.89292		COG5126	1.3367	1.2583	0.28808	0.99997
COG2217	0.0707506	0.111623	0.157085		COG0315	3.4907	2.0347	0.086232	0.71514		COG0494	1.4737	0.91139	0.1059	0.89292		COG4552	2.8164	2.6665	0.29086	0.99997
COG0360	0.0707205	0.0231808	0.0403038		COG1937	3.9915	2.3278	0.086395	0.71514		COG2255	0.76416	0.4726	0.1059	0.89292		COG0438	-0.51598	0.48919	0.29153	0.99997
COG3464	0.0706979	0.0993612	0.0422433		COG3017	4.3585	2.5432	0.086567	0.71514		COG2390	2.9393	1.8235	0.107	0.89723		COG0099	1.0425	0.9894	0.29203	0.99997
COG0246	0.0705974	0.0708754	0.105859		COG0105	-1.6171	0.94381	0.086647	0.71514		COG5036	2.1698	1.3478	0.10742	0.89723		COG3754	-1.6749	1.5895	0.29203	0.99997
COG0046	0.0703871	0.073426	0.0998823		COG3874	4.395	2.5656	0.086707	0.71514		COG3052	-3.5253	2.1944	0.10817	0.89723		COG2159	-0.96532	0.91673	0.29234	0.99997
COG0247	0.070258	0.0461281	0.0615366		COG2249	-2.0946	1.2249	0.087257	0.71514		COG1765	-3.2061	1.9981	0.10859	0.89723		COG5015	-1.3135	1.2478	0.2925	0.99997
COG1217	0.0702032	0.0691756	0.0904879		COG3459	-1.1479	0.67134	0.08728	0.71514		COG0332	-0.88061	0.54892	0.10866	0.89723		COG4547	1.3876	1.3197	0.29305	0.99997
COG1216	0.0699933	0.109753	0.102069		COG0070	1.467	0.85802	0.087312	0.71514		COG0396	1.2887	0.80501	0.1094	0.89723		COG4295	1.699	1.6169	0.29338	0.99997
COG3579	0.0699474	0.084022	0.0778936		COG0308	-1.3143	0.76884	0.087375	0.71514		COG0549	-2.0465	1.2791	0.10959	0.89723		COG1737	-1.6094	1.5319	0.29343	0.99997
COG2115	0.0698868	0.0282833	0.0255418		COG4744	4.9994	2.9255	0.087464	0.71514		COG5026	3.1034	1.9418	0.11	0.89723		COG1982	1.3959	1.3286	0.29345	0.99997
COG0495	0.0695426	0.0826687	0.107647		COG0469	-1.2863	0.75347	0.087785	0.71514		COG0563	-1.3075	0.81867	0.11023	0.89723		COG1749	-1.6905	1.6125	0.29446	0.99997
COG4677	0.0693619	0.0759364	0.0449225		COG4989	3.1859	1.8689	0.088247	0.71514		COG1150	-2.1573	1.3512	0.11034	0.89723		COG3304	-1.3674	1.3047	0.29463	0.99997
COG1208	0.0691357	0.0842249	0.0747937		COG2155	-4.0887	2.3997	0.088406	0.71514		COG3321	3.4853	2.183	0.11035	0.89723		COG0845	-0.46864	0.4474	0.29488	0.99997
COG2304	0.068755	0.0121351	0.0177581		COG0017	-1.23	0.72212	0.088501	0.71514		COG2984	2.4119	1.512	0.11066	0.89723		COG3104	-0.6745	0.64415	0.29505	0.99997
COG0143	0.0687087	0.0788132	0.104218		COG4980	-2.5427	1.4928	0.088502	0.71514		COG2606	2.8379	1.7791	0.11068	0.89723		COG3505	-0.78791	0.75298	0.29538	0.99997
COG1453	0.0685875	0.109994	0.137587		COG2342	3.8709	2.2736	0.088653	0.71514		COG3212	3.7175	2.3345	0.11129	0.89953		COG0465	0.4615	0.44135	0.29572	0.99997
COG0197	0.0685255	0.027848	0.0631108		COG2115	-1.6253	0.9549	0.088738	0.71514		COG0343	0.81641	0.51505	0.11294	0.90357		COG0265	0.74538	0.71393	0.29646	0.99997
COG0230	0.0683745	0.0247904	0.0369052		COG0548	0.86856	0.51097	0.089163	0.71645		COG1499	-3.5926	2.2667	0.11297	0.90357		COG3889	-1.4622	1.4016	0.29682	0.99997
COG0557	0.0683619	0.0563984	0.0660533		COG5005	3.246	1.9149	0.090047	0.71766		COG0308	-1.2179	0.76873	0.11313	0.90357		COG1684	-3.028	2.909	0.29793	0.99997
COG0078	0.0681742	0.0676465	0.077515		COG4506	3.6425	2.149	0.090075	0.71766		COG1733	2.0361	1.2877	0.11385	0.90357		COG0365	0.65546	0.63021	0.29832	0.99997
COG1112	0.0678798	0.0533776	0.0660461		COG4973	2.5752	1.5194	0.090102	0.71766		COG1196	-1.5555	0.98398	0.11392	0.90357		COG3459	0.73578	0.70778	0.29854	0.99997
COG0215	0.0676594	0.0681247	0.083141		COG0073	-1.7375	1.027	0.090684	0.71826		COG0556	1.098	0.69551	0.1144	0.90357		COG0228	0.81663	0.78583	0.29871	0.99997
COG0059	0.0671652	0.0271927	0.0328155		COG2896	3.5176	2.0838	0.091399	0.71826		COG5803	-2.9395	1.866	0.11519	0.90357		COG1523	-0.67466	0.64926	0.29875	0.99997
COG3590	0.06713	0.102038	0.075768		COG4748	4.3178	2.5609	0.091789	0.71826		COG1338	-5.0167	3.1888	0.11566	0.90357		COG1672	-0.79162	0.76211	0.29893	0.99997
COG4690	0.0667947	0.0609553	0.0890431		COG0018	-0.791	0.46963	0.092119	0.71826		COG0105	-1.4839	0.94362	0.11582	0.90357		COG3688	2.2474	2.1661	0.29949	0.99997
COG1596	0.0667825	0.0938968	0.0702982		COG1344	-1.7425	1.0346	0.09215	0.71826		COG1975	3.1827	2.0241	0.11585	0.90357		COG1192	-0.43769	0.42198	0.29963	0.99997
COG0339	0.0667236	0.0921501	0.0787111		COG2139	-2.853	1.6973	0.092779	0.71826		COG0409	4.026	2.561	0.11593	0.90357		COG3008	-1.7217	1.6606	0.29984	0.99997
COG0261	0.0665893	0.0225251	0.0501449		COG3862	3.1558	1.8804	0.093296	0.71826		COG1927	-2.6835	1.7108	0.11674	0.90357		COG3209	-0.75851	0.73227	0.30028	0.99997
COG0781	0.0665282	0.0213408	0.0308948		COG4100	3.3279	1.983	0.093302	0.71826		COG1834	-2.3281	1.4853	0.117	0.90357		COG0206	-0.83907	0.81144	0.30111	0.99997
COG1541	0.0665034	0.0824404	0.101715		COG0307	1.2723	0.75864	0.093539	0.71826		COG4607	-3.7079	2.3658	0.11704	0.90357		COG0708	-0.81211	0.79103	0.30459	0.99997
COG0335	0.0658259	0.0261844	0.0504537		COG3889	2.2354	1.3352	0.094103	0.71826		COG1123	2.1522	1.3733	0.11707	0.90357		COG0098	0.75787	0.73913	0.3052	0.99997
COG2812	0.0657545	0.0769799	0.084385		COG0600	2.924	1.7513	0.094984	0.71826		COG0126	-0.82607	0.52714	0.11709	0.90357		COG5000	-0.99195	0.96877	0.30587	0.99997
COG2159	0.0656611	0.0552424	0.0320021		COG2022	2.6397	1.5821	0.095217	0.71826		COG1004	-0.86181	0.55067	0.11758	0.90357		COG1837	1.4112	1.3797	0.3064	0.99997
COG0222	0.065042	0.0340774	0.0764294		COG3209	1.1588	0.69511	0.095493	0.71826		COG5748	-2.2059	1.4133	0.11855	0.90357		COG0199	0.55351	0.54236	0.30746	0.99997
COG0588	0.0650092	0.0139991	0.0322787		COG3027	-1.8032	1.0824	0.095728	0.71826		COG0256	-1.212	0.77685	0.11872	0.90357		COG1360	-0.96336	0.94398	0.30748	0.99997
COG5263	0.0648893	0.0116504	0.0247956		COG5822	3.7257	2.2371	0.09583	0.71826		COG1331	2.4808	1.5955	0.11998	0.90357		COG0440	-1.2595	1.2385	0.30917	0.99997
COG1082	0.0648798	0.070704	0.0879425		COG3157	-2.2369	1.3436	0.095954	0.71826		COG0714	-0.78119	0.50243	0.11999	0.90357		COG1223	-2.4603	2.4206	0.30944	0.99997
COG1502	0.0646074	0.0845743	0.0624653		COG3206	-1.097	0.65956	0.096258	0.71826		COG2143	2.1532	1.3861	0.12032	0.90357		COG0356	-0.47814	0.47046	0.30947	0.99997
COG0560	0.0645359	0.0787218	0.0830446		COG3416	-2.7866	1.6763	0.096443	0.71826		COG0730	1.2815	0.82513	0.12039	0.90357		COG3590	-0.47458	0.46756	0.3101	0.99997
COG4249	0.0644189	0.0348532	0.0359321		COG2920	-3.8392	2.3123	0.096852	0.71826		COG3211	3.5508	2.2874	0.12059	0.90357		COG5813	2.3798	2.3452	0.31021	0.99997
COG1923	0.0644178	0.0154415	0.00754907		COG1687	4.0987	2.4706	0.09711	0.71826		COG1251	3.9135	2.5215	0.12065	0.90357		COG4642	1.1457	1.1295	0.31044	0.99997
COG0142	0.0642057	0.0686212	0.0699908		COG3822	3.6883	2.2239	0.097223	0.71826		COG2206	1.8862	1.2155	0.12071	0.90357		COG1363	1.9637	1.9365	0.31055	0.99997
COG1418	0.0642017	0.0824158	0.0959146		COG0335	-1.539	0.928	0.097236	0.71826		COG3755	3.2722	2.1087	0.12072	0.90357		COG0827	-1.5211	1.5002	0.31063	0.99997
COG0569	0.0641985	0.0693136	0.0712391		COG5809	2.302	1.3883	0.097276	0.71826		COG1038	-1.095	0.70944	0.12272	0.90813		COG2939	1.8735	1.8514	0.31157	0.99997
COG1011	0.0641419	0.111762	0.0674706		COG0007	2.9896	1.8031	0.097311	0.71826		COG2236	-3.6831	2.3864	0.12274	0.90813		COG4728	-1.9666	1.946	0.31223	0.99997
COG0726	0.0638451	0.0804169	0.0953916		COG1486	-2.5629	1.5474	0.097674	0.71826		COG0161	3.2341	2.0974	0.12308	0.90813		COG1259	2.5275	2.5012	0.31225	0.99997
COG0021	0.0637421	0.04475	0.0448674		COG0406	-1.2405	0.75007	0.09816	0.71826		COG3238	4.3033	2.7966	0.12387	0.90813		COG0103	0.85513	0.84691	0.31264	0.99997
COG3866	0.0635657	0.0693265	0.0684764		COG2206	2.0091	1.2153	0.098288	0.71826		COG1008	-0.79404	0.51612	0.12393	0.90813		COG1140	2.38	2.365	0.31425	0.99997
COG0203	0.0630317	0.0405491	0.0516525		COG1167	3.2489	1.966	0.098423	0.71826		COG2235	3.2223	2.0968	0.12435	0.90813		COG1203	-2.5204	2.5052	0.3144	0.99997
COG3533	0.0630141	0.119462	0.125689		COG4785	-1.5028	0.90957	0.098487	0.71826		COG3487	4.7718	3.1093	0.12486	0.90813		COG4149	-1.8382	1.8272	0.31442	0.99997
COG1404	0.0628938	0.0816493	0.100643		COG4468	3.2974	1.996	0.098532	0.71826		COG0766	0.80479	0.52489	0.12522	0.90813		COG1163	2.946	2.9289	0.31448	0.99997
COG0194	0.0627774	0.0385458	0.0594017		COG5905	4.3531	2.6354	0.098579	0.71826		COG1950	3.4923	2.2782	0.12529	0.90813		COG3266	-1.3173	1.3111	0.31504	0.99997
COG0112	0.062666	0.0388759	0.0732862		COG0230	-1.8906	1.1453	0.098801	0.71826		COG5890	-3.9759	2.5945	0.12542	0.90813		COG0053	-0.40282	0.4011	0.31524	0.99997
COG0153	0.0625391	0.0721826	0.0830252		COG1245	-2.7694	1.678	0.098852	0.71826		COG4623	-0.72539	0.4741	0.12601	0.90813		COG1505	-1.3574	1.3541	0.31612	0.99997
COG0427	0.0622953	0.0339062	0.0516666		COG0655	0.99534	0.60396	0.099347	0.71904		COG1057	1.3341	0.87361	0.12672	0.90813		COG0389	-0.58537	0.58457	0.31665	0.99997
COG2148	0.0622531	0.10369	0.0838927		COG3033	-1.8944	1.1506	0.099686	0.71904		COG1271	-0.64457	0.42228	0.12691	0.90813		COG1444	3.0315	3.0325	0.31746	0.99997
COG3731	0.0620731	0.00932509	0.0194		COG0810	-0.82471	0.50102	0.09975	0.71904		COG4951	2.7276	1.7872	0.12696	0.90813		COG3716	3.7323	3.7442	0.31884	0.99997
COG0093	0.0620381	0.0314205	0.0615365		COG4333	3.6146	2.2014	0.1006	0.72326		COG1787	3.3372	2.1883	0.12726	0.90813		COG0595	1.2046	1.2102	0.31956	0.99997
COG4412	0.0619408	0.0670635	0.0563361		COG2009	-1.1879	0.72436	0.10101	0.72379		COG2088	-2.4501	1.6113	0.12835	0.90813		COG1765	-2.0925	2.1079	0.32086	0.99997
COG0739	0.0618346	0.0761641	0.0710943		COG0328	3.3613	2.0516	0.10134	0.72379		COG1307	2.3995	1.5796	0.12876	0.90813		COG4643	2.9295	2.958	0.322	0.99997
COG3509	0.0616517	0.0245671	0.0262888		COG4796	-2.2833	1.3942	0.10147	0.72379		COG5337	0.7818	0.51578	0.12958	0.90813		COG4641	2.0713	2.0939	0.32257	0.99997
COG0566	0.0616261	0.112448	0.120436		COG2169	2.8913	1.7672	0.10182	0.72394		COG4552	3.8957	2.5735	0.13007	0.90813		COG0521	-1.8356	1.8565	0.32278	0.99997
COG0119	0.0614674	0.0898261	0.0964771		COG1098	-2.7722	1.6954	0.10202	0.72394		COG1716	-0.91692	0.6063	0.13045	0.90813		COG3225	1.5624	1.5804	0.32286	0.99997
COG0138	0.0611281	0.0668915	0.0749748		COG1448	-2.128	1.3044	0.1028	0.72397		COG2522	4.3977	2.911	0.13086	0.90813		COG3895	1.9256	1.9483	0.32299	0.99997
COG0308	0.0611144	0.0397811	0.0396119		COG1962	-2.6419	1.6204	0.10302	0.72397		COG2091	1.1297	0.7483	0.13111	0.90813		COG0005	0.73454	0.7434	0.32311	0.99997
COG0290	0.0611059	0.0443148	0.0448925		COG3975	2.553	1.566	0.10305	0.72397		COG1654	-3.7546	2.4876	0.13122	0.90813		COG5078	1.4	1.4171	0.32319	0.99997
COG0185	0.0608988	0.0288241	0.0567046		COG4284	-2.3581	1.4482	0.10346	0.72397		COG4258	-0.99463	0.66024	0.13195	0.90813		COG0246	0.64024	0.64986	0.32453	0.99997
COG1716	0.060874	0.0536903	0.0475573		COG0433	-0.61308	0.37733	0.10421	0.72397		COG0439	1.4097	0.93582	0.13198	0.90813		COG3620	-1.5806	1.6057	0.32492	0.99997
COG1055	0.0608479	0.0693484	0.0612181		COG1444	-4.6641	2.8758	0.10484	0.72397		COG4393	3.8136	2.5385	0.13302	0.90813		COG4333	-2.243	2.2794	0.32509	0.99997
COG1917	0.0607396	0.0814541	0.0777824		COG2048	-1.923	1.1868	0.10516	0.72397		COG3058	3.9226	2.6114	0.13307	0.90813		COG1312	0.55674	0.56594	0.32524	0.99997
COG0097	0.0602888	0.034678	0.0612323		COG1944	-3.8604	2.3831	0.10526	0.72397		COG4942	-1.2119	0.80764	0.13349	0.90813		COG2073	0.7065	0.7183	0.32533	0.99997
COG0744	0.0601859	0.0716223	0.0915005		COG1014	-0.79726	0.49224	0.1053	0.72397		COG1682	1.232	0.82112	0.13352	0.90813		COG5658	-1.4069	1.4309	0.32549	0.99997
COG2223	0.0601598	0.0943363	0.0632341		COG0539	-0.79637	0.49181	0.10539	0.72397		COG0304	-0.65928	0.43964	0.13372	0.90813		COG2139	1.7556	1.7894	0.32654	0.99997
COG1219	0.0600636	0.0619136	0.0728212		COG0508	4.5406	2.8094	0.10604	0.72397		COG0457	-0.97147	0.6485	0.13413	0.90813		COG0224	-0.76189	0.77673	0.32665	0.99997
COG0433	0.0599448	0.0487062	0.047702		COG0016	-0.95073	0.58853	0.10621	0.72397		COG2002	3.0295	2.0224	0.13414	0.90813		COG2372	2.1273	2.1713	0.32721	0.99997
COG4826	0.0599346	0.0567932	0.0680842		COG0522	-1.0637	0.6586	0.10629	0.72397		COG0074	3.7606	2.5106	0.13416	0.90813		COG5662	-1.2617	1.2889	0.32763	0.99997
COG0048	0.0599307	0.0326318	0.068346		COG3343	-5.4075	3.3486	0.10635	0.72397		COG1104	2.445	1.6325	0.13421	0.90813		COG5266	-0.93394	0.95631	0.32876	0.99997
COG4591	0.0597107	0.13478	0.101299		COG1551	-2.8047	1.7371	0.1064	0.72397		COG0261	-0.87987	0.58805	0.13459	0.90813		COG5633	-0.87727	0.8988	0.32904	0.99997
COG0698	0.0596046	0.0329861	0.0600984		COG5663	3.7441	2.3197	0.10652	0.72397		COG0600	2.6221	1.7526	0.13462	0.90813		COG3456	-1.5203	1.5584	0.32927	0.99997
COG1883	0.0595336	0.037447	0.050336		COG0033	-2.575	1.5956	0.10656	0.72397		COG3335	-2.6405	1.7677	0.13523	0.90813		COG0789	-0.5596	0.57435	0.32989	0.99997
COG0081	0.0594989	0.0396051	0.086485		COG4585	1.7166	1.0644	0.10679	0.72397		COG4632	2.0927	1.4034	0.13593	0.90813		COG0250	0.58653	0.60272	0.33049	0.99997
COG0127	0.0594983	0.0228331	0.0301199		COG1162	0.84188	0.52245	0.10709	0.72419		COG1671	3.608	2.4204	0.13605	0.90813		COG0621	0.67771	0.69957	0.33267	0.99997
COG0636	0.0592781	0.0324098	0.0387222		COG0283	1.0635	0.66097	0.1076	0.72585		COG5295	-3.4111	2.2897	0.13629	0.90813		COG5659	-0.90478	0.93507	0.33324	0.99997
COG0553	0.0592565	0.0619313	0.0821407		COG1899	-3.3701	2.1005	0.10863	0.72597		COG3261	3.2343	2.1713	0.13634	0.90813		COG4930	1.7863	1.8471	0.33348	0.99997
COG2185	0.0592414	0.0168907	0.0210759		COG1896	2.4669	1.5381	0.10874	0.72597		COG1848	-1.8586	1.2478	0.13635	0.90813		COG0425	-1.4	1.4504	0.33444	0.99997
COG0361	0.0590804	0.0257568	0.0473232		COG3153	1.1131	0.69434	0.10892	0.72597		COG4763	4.1094	2.7594	0.13642	0.90813		COG0466	0.40133	0.41582	0.33446	0.99997
COG1073	0.0590524	0.0863898	0.108368		COG3238	4.4728	2.7922	0.10918	0.72597		COG3440	2.3694	1.5912	0.13647	0.90813		COG4452	2.2328	2.316	0.33499	0.99997
COG2204	0.0590053	0.0912131	0.0644962		COG1633	-3.8216	2.3877	0.10948	0.72597		COG1159	-0.76301	0.51264	0.13665	0.90813		COG5653	-3.7019	3.8454	0.33571	0.99997
COG3808	0.0589929	0.0617355	0.0729063		COG3727	2.2153	1.3842	0.10951	0.72597		COG1902	-1.3028	0.87659	0.13723	0.90813		COG1882	0.69303	0.72026	0.33595	0.99997
COG0491	0.0585696	0.102472	0.0824393		COG2011	2.8606	1.7878	0.10958	0.72597		COG2414	3.6866	2.4815	0.13737	0.90813		COG0813	-0.64739	0.67436	0.33706	0.99997
COG1471	0.0584789	0.0150099	0.0301688		COG4388	4.1613	2.6025	0.10982	0.72597		COG2085	3.9615	2.6685	0.13767	0.90813		COG0601	1.1898	1.2396	0.33715	0.99997
COG0675	0.0583677	0.112201	0.0568498		COG0840	1.3308	0.83325	0.11023	0.72597		COG0115	-0.83876	0.5662	0.13851	0.90813		COG3047	-2.4276	2.5303	0.33735	0.99997
COG0784	0.0581527	0.0827	0.0902235		COG1190	-1.0109	0.633	0.11028	0.72597		COG4624	-1.0981	0.74294	0.1394	0.90813		COG1638	0.76944	0.8021	0.33742	0.99997
COG3401	0.0579807	0.0933219	0.0714998		COG1684	4.4842	2.8132	0.11093	0.72854		COG4864	-1.8855	1.276	0.13951	0.90813		COG1651	-1.9101	1.9913	0.33744	0.99997
COG2378	0.0579101	0.0890651	0.0627106		COG5002	1.0275	0.64638	0.11192	0.73328		COG4995	-1.8879	1.2785	0.13975	0.90813		COG0264	0.55525	0.57888	0.33747	0.99997
COG0330	0.0577096	0.0899334	0.0809288		COG1908	-2.8278	1.7809	0.11232	0.7341		COG0771	0.68422	0.4634	0.1398	0.90813		COG0675	-0.98897	1.0326	0.33817	0.99997
COG0465	0.0576411	0.0774735	0.105956		COG0635	1.3928	0.87928	0.11318	0.73611		COG1766	-2.8276	1.9151	0.13982	0.90813		COG1335	-1.4269	1.4907	0.33848	0.99997
COG0681	0.0575888	0.0448583	0.0449047		COG4095	-2.6746	1.6965	0.11489	0.73611		COG4443	4.4961	3.0473	0.14009	0.90813		COG1162	-0.52609	0.54996	0.33877	0.99997
COG3469	0.0575485	0.00807199	0.0157618		COG0766	0.82636	0.52475	0.11531	0.73611		COG3640	3.8144	2.5859	0.14019	0.90813		COG0115	-0.57046	0.59712	0.3394	0.99997
COG0719	0.057491	0.0766792	0.100809		COG2359	-5.5519	3.5271	0.11547	0.73611		COG1431	-4.7755	3.2382	0.14029	0.90813		COG0563	0.82519	0.86512	0.34016	0.99997
COG2220	0.0574607	0.0579115	0.0561334		COG1932	-0.87856	0.55851	0.11571	0.73611		COG0712	-0.93913	0.63822	0.14116	0.90813		COG4732	2.939	3.0822	0.34031	0.99997
COG0479	0.0574061	0.0336581	0.0472893		COG0171	0.8191	0.52095	0.11587	0.73611		COG0594	1.1772	0.8002	0.14127	0.90813		COG1740	-1.4841	1.5585	0.34095	0.99997
COG2202	0.0573877	0.0364274	0.0291135		COG2171	3.4992	2.2254	0.11587	0.73611		COG0205	-0.74174	0.50486	0.14178	0.90813		COG1053	0.54555	0.57313	0.34115	0.99997
COG2006	0.0572351	0.0510457	0.0394617		COG5852	-5.507	3.5052	0.11616	0.73611		COG1853	0.80751	0.54965	0.1418	0.90813		COG0479	0.62139	0.65319	0.34144	0.99997
COG1932	0.0571366	0.0405879	0.045952		COG0652	-1.4672	0.93419	0.11629	0.73611		COG1142	-3.0649	2.087	0.14194	0.90813		COG0258	-0.86936	0.91418	0.34162	0.99997
COG1951	0.0570877	0.0340902	0.0452412		COG5011	3.2334	2.059	0.11633	0.73611		COG1686	1.2142	0.82838	0.1427	0.9109		COG2197	-0.56744	0.59719	0.34202	0.99997
COG0822	0.0568597	0.0351798	0.043282		COG3716	-5.577	3.5548	0.11668	0.73611		COG1807	1.3662	0.93647	0.1446	0.91794		COG2111	-2.8124	2.9608	0.34218	0.99997
COG0772	0.0567759	0.0787619	0.0882889		COG0029	-0.86437	0.55178	0.11723	0.73611		COG0721	-2.9024	1.9955	0.14582	0.91794		COG3064	1.7742	1.8684	0.34233	0.99997
COG1574	0.0566712	0.0746041	0.0653823		COG2109	4.0863	2.61	0.11744	0.73611		COG3862	2.7389	1.8835	0.1459	0.91794		COG0023	2.0287	2.1408	0.34332	0.99997
COG2704	0.0565578	0.0414325	0.0564498		COG1423	3.5283	2.2584	0.11821	0.73611		COG1739	0.86251	0.59348	0.14614	0.91794		COG3697	2.3332	2.467	0.34427	0.99997
COG0072	0.0564996	0.0650127	0.0835647		COG0247	-0.91758	0.58737	0.11825	0.73611		COG3910	3.1986	2.2024	0.14642	0.91794		COG1008	-0.5143	0.54444	0.34485	0.99997
COG0740	0.056117	0.0740496	0.0728911		COG0347	1.7712	1.1349	0.1186	0.73611		COG0579	2.5033	1.7256	0.14688	0.91794		COG5872	-2.7965	2.9637	0.34538	0.99997
COG0621	0.0560183	0.123862	0.20296		COG1670	1.1791	0.75566	0.11866	0.73611		COG0460	0.78491	0.54165	0.1473	0.91794		COG1144	0.67945	0.7204	0.34559	0.99997
COG0613	0.0559757	0.0189897	0.0252371		COG5547	-4.2288	2.711	0.11879	0.73611		COG4732	4.3106	2.975	0.14735	0.91794		COG4845	-1.211	1.2858	0.3463	0.99997
COG4623	0.0559701	0.0639487	0.0437577		COG1699	-2.7733	1.7794	0.1191	0.73611		COG3757	-1.4713	1.0163	0.14767	0.91794		COG3083	-2.0433	2.1705	0.34649	0.99997
COG1215	0.0559532	0.111819	0.0888443		COG1841	-0.90787	0.58256	0.11913	0.73611		COG1586	4.2939	2.9662	0.14772	0.91794		COG3744	-1.3187	1.4018	0.34686	0.99997
COG0826	0.0559383	0.0887525	0.0892591		COG2073	-1.0596	0.68005	0.11919	0.73611		COG2379	3.1352	2.1662	0.1478	0.91794		COG1619	-1.1436	1.2167	0.34726	0.99997
COG0532	0.0558576	0.0656572	0.101712		COG3055	-1.5713	1.0095	0.11957	0.73611		COG2217	0.76	0.52545	0.14807	0.91794		COG1834	-1.4727	1.567	0.34732	0.99997
COG0809	0.0556254	0.0712249	0.0748522		COG4496	3.3299	2.1412	0.11991	0.73611		COG3664	2.3773	1.6452	0.14848	0.91794		COG0414	-1.1985	1.2755	0.3474	0.99997
COG0238	0.0556172	0.0151929	0.0245182		COG1083	2.4588	1.5816	0.12003	0.73611		COG4076	-3.538	2.449	0.14855	0.91794		COG1913	2.1298	2.2697	0.34805	0.99997
COG5520	0.0554637	0.0453226	0.0727563		COG1032	0.72974	0.46966	0.12024	0.73611		COG4231	-2.1905	1.5176	0.1489	0.91794		COG2404	-2.1683	2.3114	0.3482	0.99997
COG2139	0.055453	0.0116594	0.042947		COG0629	-1.1132	0.71653	0.12027	0.73611		COG4475	2.8257	1.9599	0.14936	0.91794		COG5512	-0.91987	0.98897	0.35231	0.99997
COG2982	0.0554216	0.0537622	0.0413469		COG3730	4.2379	2.7281	0.12032	0.73611		COG4748	3.6975	2.5682	0.14995	0.91794		COG0746	2.3119	2.4883	0.35285	0.99997
COG1002	0.0552257	0.0349735	0.044105		COG0048	-1.1121	0.71782	0.12132	0.73611		COG4670	-2.268	1.5768	0.15034	0.91794		COG1207	0.83825	0.90309	0.3533	0.99997
COG1368	0.0550865	0.0890116	0.086595		COG3981	2.9831	1.9256	0.12134	0.73611		COG3642	2.5845	1.7975	0.15047	0.91794		COG5545	-0.58956	0.63538	0.35347	0.99997
COG0846	0.0550633	0.0795168	0.0626893		COG0088	-1.2687	0.81998	0.12181	0.73611		COG1377	3.1759	2.209	0.15053	0.91794		COG2811	1.3304	1.4372	0.3546	0.99997
COG1409	0.0549297	0.0509855	0.0739362		COG5890	-4.0141	2.5945	0.12183	0.73611		COG0159	0.85137	0.59297	0.15106	0.91917		COG0194	0.64232	0.69452	0.35505	0.99997
COG3055	0.0549046	0.033839	0.0488346		COG4833	-3.4761	2.2469	0.12185	0.73611		COG3444	-2.6564	1.8557	0.15229	0.92153		COG0352	-0.71014	0.76787	0.35506	0.99997
COG3666	0.0547378	0.0867013	0.0296998		COG0265	-1.0473	0.67716	0.12196	0.73611		COG4963	2.0165	1.4108	0.15291	0.92153		COG5305	-2.264	2.4496	0.35536	0.99997
COG0592	0.0547217	0.037579	0.0420067		COG4145	-3.7604	2.4315	0.12198	0.73611		COG2963	-0.9565	0.66977	0.15326	0.92153		COG0431	-1.5414	1.6689	0.35569	0.99997
COG0105	0.0546653	0.0267394	0.0320807		COG0557	-0.78661	0.50874	0.12206	0.73611		COG4967	5.0252	3.5236	0.15383	0.92153		COG0627	1.7221	1.8678	0.35653	0.99997
COG0787	0.054612	0.056204	0.0600793		COG2005	3.8468	2.4911	0.12254	0.7374		COG1185	-0.60653	0.42538	0.15391	0.92153		COG1861	1.8974	2.0602	0.35706	0.99997
COG1200	0.0544195	0.0692115	0.0688581		COG2825	-0.72834	0.4727	0.12336	0.73942		COG2928	4.9621	3.4824	0.15418	0.92153		COG4905	1.7122	1.8632	0.35811	0.99997
COG0033	0.0543861	0.0115837	0.0261162		COG1621	-1.0367	0.67292	0.12342	0.73942		COG1874	0.80255	0.56539	0.15577	0.92153		COG0338	-1.2128	1.3198	0.35813	0.99997
COG0092	0.0542672	0.0438881	0.0574295		COG0608	-0.81106	0.52721	0.12395	0.741		COG1636	1.5382	1.084	0.15589	0.92153		COG3214	-2.6131	2.8525	0.35964	0.99997
COG4447	0.0542626	0.0281878	0.0341805		COG0156	-0.9146	0.59661	0.12528	0.74727		COG0114	2.9694	2.0941	0.15621	0.92153		COG0484	1.0174	1.1111	0.35982	0.99997
COG1449	0.0541102	0.0270269	0.0471648		COG2606	2.7209	1.7793	0.12621	0.75017		COG1006	3.1284	2.2095	0.15682	0.92153		COG1959	0.8245	0.90353	0.36149	0.99997
COG0363	0.0540754	0.0516511	0.0495082		COG0736	3.3757	2.208	0.12631	0.75017		COG0633	3.5177	2.4888	0.15754	0.92153		COG1708	-0.66056	0.7251	0.3623	0.99997
COG2147	0.054048	0.00162373	0.0314313		COG2088	-2.4605	1.611	0.12669	0.75077		COG1580	-2.1024	1.4879	0.15766	0.92153		COG1536	-2.8459	3.1283	0.36298	0.99997
COG0249	0.0539845	0.102054	0.0949834		COG3008	2.4153	1.588	0.12827	0.75849		COG1013	-0.54589	0.38655	0.15788	0.92153		COG3653	2.0434	2.2501	0.36382	0.99997
COG0606	0.0538395	0.0586505	0.0593041		COG0355	-1.0998	0.72378	0.12863	0.75903		COG1455	3.8108	2.6994	0.15804	0.92153		COG2826	-1.0339	1.1385	0.36384	0.99997
COG1225	0.0536424	0.0897075	0.0762174		COG1632	-3.7493	2.4708	0.12915	0.76045		COG0357	1.147	0.81255	0.15808	0.92153		COG1149	1.1538	1.2711	0.36403	0.99997
COG0622	0.0536133	0.0505211	0.0581043		COG1079	2.7172	1.7952	0.13012	0.76335		COG1873	-2.1113	1.4989	0.15896	0.92153		COG3864	-1.8583	2.0495	0.36454	0.99997
COG0231	0.0535853	0.0314533	0.047229		COG5277	-1.9881	1.3138	0.13021	0.76335		COG5831	3.1358	2.2267	0.15904	0.92153		COG2143	1.3172	1.4544	0.36512	0.99997
COG4231	0.0535575	0.00883814	0.0173766		COG3519	4.1631	2.7544	0.13068	0.76354		COG0189	-1.6814	1.1945	0.15924	0.92153		COG1948	1.9507	2.1549	0.36535	0.99997
COG0034	0.053253	0.107256	0.087418		COG3793	5.3514	3.5417	0.1308	0.76354		COG1206	2.7391	1.947	0.15948	0.92153		COG3290	1.4697	1.6242	0.36551	0.99997
COG5421	0.0531762	0.0951972	0.106586		COG0332	-0.82657	0.54865	0.13193	0.76849		COG1923	-3.2107	2.2853	0.16003	0.92153		COG0549	-1.2188	1.3492	0.36635	0.99997
COG0537	0.0530802	0.0421192	0.0358655		COG0696	-0.73119	0.48608	0.13251	0.77028		COG2805	2.2393	1.5938	0.16003	0.92153		COG1274	-2.0418	2.2614	0.36656	0.99997
COG0576	0.0530079	0.0366535	0.0428789		COG0258	1.305	0.86847	0.13292	0.77099		COG1503	-4.5361	3.2306	0.16029	0.92153		COG1508	-0.50005	0.55395	0.36669	0.99997
COG3023	0.0528456	0.0819229	0.0544032		COG3487	4.6681	3.1099	0.13334	0.77132		COG2109	3.6678	2.6155	0.16082	0.92153		COG0335	0.88344	0.97873	0.36672	0.99997
COG0406	0.0527258	0.0402807	0.0488983		COG0336	-1.0067	0.67101	0.13355	0.77132		COG3653	3.0233	2.1587	0.16136	0.92153		COG1329	2.0482	2.2698	0.36687	0.99997
COG0543	0.0526733	0.0595962	0.0391707		COG5293	-3.8211	2.5488	0.13382	0.77132		COG0129	0.78286	0.55921	0.16153	0.92153		COG2204	-0.5302	0.58832	0.36747	0.99997
COG1240	0.0526274	0.056904	0.0653515		COG3693	-0.89567	0.5997	0.1353	0.77292		COG1164	2.8504	2.0375	0.16181	0.92153		COG4679	-0.90701	1.0084	0.36839	0.99997
COG0277	0.0526179	0.0525985	0.0385948		COG3949	3.4368	2.3019	0.13543	0.77292		COG0240	-0.77497	0.55471	0.16239	0.92153		COG3521	-2.0818	2.315	0.36851	0.99997
COG0210	0.0525366	0.0883314	0.0738461		COG0457	-0.9681	0.64844	0.13545	0.77292		COG2501	4.6268	3.3206	0.16351	0.92153		COG3415	1.0045	1.1183	0.36905	0.99997
COG3943	0.0524858	0.0739844	0.0462703		COG1489	2.8723	1.9242	0.13551	0.77292		COG0646	0.92603	0.66496	0.16373	0.92153		COG3664	1.5507	1.7275	0.36938	0.99997
COG2310	0.0523161	0.0186754	0.0208837		COG1911	3.6817	2.4665	0.13552	0.77292		COG4785	-1.2656	0.90885	0.16378	0.92153		COG0588	1.1675	1.3008	0.36943	0.99997
COG2273	0.0522742	0.032363	0.0388087		COG2761	-3.2612	2.1889	0.13626	0.77553		COG0588	-1.7104	1.2302	0.16443	0.92153		COG5832	1.2111	1.3522	0.37044	0.99997
COG1249	0.052205	0.0656109	0.0593108		COG1902	-1.3027	0.87645	0.13719	0.77921		COG4974	-0.69057	0.49698	0.16467	0.92153		COG1118	-1.8181	2.0301	0.37046	0.99997
COG2101	0.0521317	0.00059584	0.0110639		COG2091	1.1109	0.74819	0.13759	0.77985		COG3560	-4.0836	2.9395	0.16476	0.92153		COG3117	-1.2299	1.3738	0.37065	0.99997
COG5272	0.0521255	0.058342	0.0315684		COG1140	-3.3206	2.2434	0.13884	0.7819		COG0663	-0.99753	0.71875	0.16518	0.92153		COG0108	1.2943	1.4478	0.37133	0.99997
COG3501	0.0520737	0.0535569	0.017675		COG5464	1.3489	0.91205	0.13915	0.7819		COG0855	2.4758	1.784	0.1652	0.92153		COG4796	1.3132	1.4709	0.37198	0.99997
COG0631	0.0520037	0.0590676	0.0580356		COG1138	3.7856	2.5607	0.13931	0.7819		COG0370	0.81978	0.59137	0.16567	0.92153		COG2849	1.4195	1.5973	0.37416	0.99997
COG2843	0.051921	0.0523895	0.0740548		COG3560	-4.3569	2.9476	0.13937	0.7819		COG3363	2.9022	2.0938	0.16571	0.92153		COG3204	-1.6287	1.8327	0.37416	0.99997
COG0466	0.0518064	0.0645262	0.0845236		COG1422	-2.0594	1.3941	0.1396	0.7819		COG1598	-2.4024	1.7336	0.16581	0.92153		COG0260	-1.8681	2.1021	0.37417	0.99997
COG0821	0.0517586	0.0515259	0.0603049		COG0361	-1.4196	0.9611	0.13967	0.7819		COG0576	-1.05	0.76143	0.16791	0.92153		COG0024	0.50019	0.56332	0.37458	0.99997
COG3177	0.0515695	0.0830211	0.066099		COG4594	-2.7797	1.8862	0.14057	0.78535		COG0346	-1.7769	1.289	0.16803	0.92153		COG0625	1.3415	1.5129	0.37525	0.99997
COG3415	0.0515618	0.035444	0.0724851		COG4670	-2.3188	1.5765	0.14133	0.78799		COG4403	1.3997	1.0157	0.16816	0.92153		COG3121	-1.865	2.1036	0.37529	0.99997
COG0173	0.0514821	0.0784814	0.0785381		COG3168	-2.0396	1.3877	0.14164	0.78811		COG2835	3.9958	2.9001	0.16826	0.92153		COG5263	0.9243	1.0435	0.37574	0.99997
COG4842	0.0514795	0.00923296	0.0136301		COG1189	2.9689	2.0223	0.14208	0.78852		COG0315	2.8058	2.0379	0.16857	0.92153		COG1787	2.0031	2.2642	0.37633	0.99997
COG0094	0.051463	0.0400058	0.0993473		COG3880	2.6863	1.8308	0.14229	0.78852		COG1453	0.7313	0.53116	0.16857	0.92153		COG0581	-2.5079	2.8359	0.37651	0.99997
COG3027	0.0513209	0.0154202	0.059637		COG0249	0.65133	0.4451	0.14338	0.79175		COG3422	-2.6914	1.9595	0.16959	0.92153		COG0124	0.59416	0.6736	0.37773	0.99997
COG0028	0.0511375	0.0590242	0.0782128		COG1112	-1.0108	0.69293	0.14463	0.79175		COG0233	-0.75487	0.54984	0.16978	0.92153		COG4194	2.2354	2.5355	0.37797	0.99997
COG1193	0.0511207	0.0793516	0.0743748		COG1247	1.4119	0.97005	0.14552	0.79175		COG0583	1.4408	1.0502	0.17008	0.92153		COG1944	2.2155	2.516	0.37856	0.99997
COG0426	0.0511009	0.0514386	0.0683242		COG4690	-0.7098	0.48802	0.14582	0.79175		COG1887	2.0946	1.5279	0.17041	0.92153		COG0469	0.69957	0.79514	0.37896	0.99997
COG0355	0.0510414	0.0293378	0.0236523		COG4856	-1.5912	1.0949	0.14615	0.79175		COG2982	-0.70482	0.51422	0.17049	0.92153		COG0515	0.88388	1.0046	0.37897	0.99997
COG0103	0.0510031	0.0392959	0.0649438		COG3642	2.6102	1.7971	0.14638	0.79175		COG0241	-1.7062	1.2449	0.17053	0.92153		COG4258	-0.6108	0.69638	0.38043	0.99997
COG5337	0.050974	0.0878874	0.11106		COG3181	2.5379	1.7483	0.14661	0.79175		COG0578	2.2252	1.6237	0.17054	0.92153		COG1525	1.522	1.7378	0.38112	0.99997
COG0244	0.0508528	0.0266846	0.0650542		COG1386	3.0239	2.0841	0.14679	0.79175		COG3172	-3.2465	2.3706	0.17084	0.92153		COG3088	2.0712	2.3649	0.38114	0.99997
COG0286	0.0503653	0.0792669	0.0782535		COG1278	-2.783	1.9229	0.1478	0.79175		COG5362	3.7759	2.7578	0.17095	0.92153		COG5504	2.7285	3.1176	0.38147	0.99997
COG3706	0.0503303	0.0265154	0.023224		COG3004	3.6927	2.5514	0.14781	0.79175		COG3088	3.1001	2.2654	0.17116	0.92153		COG4956	1.6604	1.9009	0.38241	0.99997
COG3550	0.0503	0.0799268	0.0568955		COG1241	-2.9693	2.0519	0.14787	0.79175		COG1115	0.7736	0.56589	0.17161	0.92153		COG1401	-1.3469	1.5439	0.38299	0.99997
COG0031	0.0502489	0.063313	0.0795875		COG0267	-1.3566	0.93816	0.14817	0.79175		COG0465	0.57259	0.41891	0.17167	0.92153		COG2379	1.9708	2.2594	0.38308	0.99997
COG0370	0.0502377	0.0897004	0.108122		COG4951	2.582	1.7877	0.14866	0.79175		COG0328	2.8067	2.0549	0.17198	0.92153		COG2321	-0.49687	0.56998	0.38335	0.99997
COG4258	0.050014	0.0439892	0.0332703		COG0577	0.72178	0.49988	0.14876	0.79175		COG3355	3.926	2.8746	0.17202	0.92153		COG3485	1.4173	1.6262	0.38345	0.99997
COG0760	0.0498801	0.0873812	0.0837581		COG3040	2.6859	1.8602	0.14877	0.79175		COG0248	2.8186	2.0671	0.1727	0.92153		COG0757	-0.53453	0.61358	0.38366	0.99997
COG1077	0.0497353	0.0611558	0.0548063		COG1882	-0.98605	0.68294	0.14879	0.79175		COG1135	2.2352	1.6396	0.17281	0.92153		COG1338	-2.9243	3.361	0.38426	0.99997
COG1597	0.0495851	0.0811897	0.0706036		COG0063	0.9123	0.63212	0.14895	0.79175		COG0577	0.68138	0.49993	0.17289	0.92153		COG0400	1.4213	1.6347	0.38462	0.99997
COG1670	0.0495623	0.120107	0.107997		COG2012	-4.5414	3.1482	0.14916	0.79175		COG3206	-0.8988	0.65945	0.1729	0.92153		COG3247	0.85737	0.98621	0.38465	0.99997
COG3668	0.0494943	0.0278785	0.00854432		COG1674	1.3325	0.92411	0.14932	0.79175		COG4452	3.0158	2.2155	0.17344	0.92153		COG5295	-2.0999	2.4156	0.38468	0.99997
COG4054	0.049339	0.00512412	0.00919003		COG3042	-2.8545	1.9848	0.15039	0.79175		COG2906	3.5068	2.5769	0.17357	0.92153		COG0333	1.0823	1.2471	0.3855	0.99997
COG1012	0.049258	0.0726785	0.0536706		COG1006	3.1728	2.2085	0.15083	0.79175		COG1837	-1.7643	1.2973	0.17383	0.92153		COG0459	0.79916	0.9223	0.38622	0.99997
COG1530	0.0491671	0.0569922	0.0441077		COG0619	2.8246	1.9702	0.15167	0.79175		COG2323	3.183	2.3413	0.17399	0.92153		COG0071	-1.0326	1.1931	0.38676	0.99997
COG4105	0.049162	0.0719185	0.0404822		COG2361	-0.95609	0.66707	0.15178	0.79175		COG1316	1.3196	0.97081	0.17405	0.92153		COG1700	-1.4608	1.6889	0.38707	0.99997
COG1003	0.0491544	0.0435933	0.0447355		COG3529	4.4598	3.1122	0.15185	0.79175		COG2852	-1.3409	0.98839	0.17488	0.92169		COG0427	0.52864	0.61174	0.3875	0.99997
COG4198	0.0491144	0.0383427	0.0485258		COG2197	0.81231	0.56691	0.15189	0.79175		COG0566	0.74084	0.54634	0.1751	0.92169		COG1830	-2.1126	2.4479	0.38812	0.99997
COG0472	0.048982	0.0568423	0.056946		COG4547	-1.7934	1.2519	0.15199	0.79175		COG1274	-2.9078	2.145	0.17522	0.92169		COG0192	0.59434	0.68991	0.38898	0.99997
COG0211	0.0489449	0.0407991	0.0560869		COG3547	-0.81396	0.56941	0.15287	0.79175		COG5005	2.6048	1.9224	0.17543	0.92169		COG0574	0.81603	0.94918	0.38994	0.99997
COG1475	0.0489302	0.0644234	0.155293		COG1994	2.6886	1.8809	0.15288	0.79175		COG3157	-1.8155	1.3423	0.17619	0.92302		COG4719	2.73	3.1824	0.39099	0.99997
COG2193	0.0487549	0.0466612	0.0506762		COG2426	3.1006	2.1694	0.15294	0.79175		COG0245	1.4922	1.1046	0.17675	0.92302		COG2036	2.8617	3.3381	0.39129	0.99997
COG2183	0.0486972	0.0846347	0.0585487		COG1528	-2.4711	1.7295	0.15306	0.79175		COG3398	1.6043	1.1891	0.17731	0.92302		COG0092	0.36072	0.42092	0.39145	0.99997
COG0522	0.0486923	0.0317114	0.0629933		COG5839	4.3582	3.0505	0.1531	0.79175		COG1758	2.0949	1.5529	0.17733	0.92302		COG1511	1.5277	1.783	0.39155	0.99997
COG1757	0.0486422	0.0933203	0.0733139		COG1295	1.6278	1.1414	0.15384	0.79175		COG2723	1.9572	1.451	0.1774	0.92302		COG0238	0.77271	0.90448	0.39293	0.99997
COG3209	0.0485569	0.121895	0.0821885		COG5013	-2.7356	1.9198	0.15417	0.79175		COG1546	1.1347	0.84251	0.17804	0.92302		COG5904	1.1906	1.3936	0.39294	0.99997
COG0770	0.048453	0.0750517	0.0723528		COG5000	1.3095	0.91945	0.15437	0.79175		COG4154	3.6757	2.73	0.17817	0.92302		COG1605	1.2754	1.4936	0.39315	0.99997
COG3157	0.0481112	0.0105146	0.015211		COG1775	2.1829	1.5346	0.15489	0.79175		COG3740	1.8974	1.4107	0.17863	0.92302		COG4475	1.7313	2.0279	0.39325	0.99997
COG3039	0.0478762	0.0552522	0.0340645		COG3204	2.4874	1.7487	0.15489	0.79175		COG2836	3.9983	2.9734	0.17872	0.92302		COG4866	-1.0694	1.253	0.39337	0.99997
COG2003	0.0478625	0.0662537	0.0369925		COG1925	-1.9343	1.3605	0.15509	0.79175		COG2949	3.5887	2.6738	0.17954	0.92548		COG2208	-0.40833	0.4789	0.39386	0.99997
COG1139	0.0478111	0.0314016	0.038278		COG0199	-0.73076	0.51408	0.15517	0.79175		COG2011	2.399	1.7898	0.18013	0.92563		COG1566	-0.40087	0.47187	0.39558	0.99997
COG0020	0.0477806	0.0429065	0.0464015		COG1529	2.0085	1.4139	0.15544	0.79175		COG4666	2.4006	1.7915	0.18025	0.92563		COG2710	1.8841	2.2183	0.39569	0.99997
COG0089	0.0476293	0.0268298	0.0566204		COG0524	-0.94963	0.66917	0.15587	0.79175		COG4842	-1.9596	1.4637	0.18065	0.92595		COG0289	0.50376	0.59382	0.39625	0.99997
COG0053	0.0473588	0.0739077	0.0566453		COG1317	-2.1772	1.5345	0.15595	0.79175		COG3533	0.73318	0.54853	0.18135	0.92658		COG4978	1.5542	1.8328	0.39645	0.99997
COG0124	0.0473138	0.0425625	0.0649725		COG3303	-1.2521	0.88252	0.15597	0.79175		COG3731	-1.7331	1.2986	0.18201	0.92658		COG0859	0.47617	0.56161	0.39652	0.99997
COG1229	0.0471181	0.00925813	0.00613903		COG1281	2.888	2.0371	0.15629	0.79175		COG1842	-3.002	2.2496	0.18206	0.92658		COG2012	2.8102	3.321	0.39744	0.99997
COG0541	0.0471132	0.0526516	0.0692199		COG0194	-0.93303	0.6586	0.15657	0.79175		COG0736	2.9543	2.2145	0.18218	0.92658		COG3434	-2.2875	2.7035	0.39748	0.99997
COG1198	0.0470947	0.0675481	0.0685241		COG1192	-0.56435	0.39845	0.15666	0.79175		COG3041	1.5678	1.176	0.18247	0.92658		COG0137	0.42968	0.50803	0.39768	0.99997
COG0836	0.0470727	0.0563439	0.071757		COG1144	-0.96712	0.68296	0.15676	0.79175		COG3980	2.6715	2.0087	0.18353	0.92834		COG3096	-1.4082	1.6669	0.39821	0.99997
COG1961	0.0470026	0.0922572	0.0900461		COG0185	-1.5585	1.1033	0.15776	0.79175		COG0822	-0.82902	0.62466	0.18446	0.92834		COG0050	0.68513	0.81324	0.39953	0.99997
COG5016	0.046831	0.0455386	0.0666286		COG3885	2.9078	2.0614	0.15836	0.79175		COG0228	-0.98486	0.74302	0.18501	0.92834		COG0667	0.3991	0.47424	0.40003	0.99997
COG0233	0.046733	0.0454728	0.0442936		COG2928	4.9112	3.4824	0.15845	0.79175		COG1167	2.6064	1.9671	0.18517	0.92834		COG0511	-0.89937	1.0692	0.40024	0.99997
COG0558	0.0462443	0.0514221	0.0445775		COG3895	-2.6054	1.8478	0.15854	0.79175		COG0651	2.6873	2.0292	0.1854	0.92834		COG0792	-0.72675	0.86435	0.40046	0.99997
COG3675	0.0461284	0.0153125	0.00365916		COG3212	3.2936	2.3367	0.15869	0.79175		COG0520	-0.59787	0.45174	0.18567	0.92834		COG1294	0.81227	0.96639	0.40062	0.99997
COG1882	0.0458647	0.0297033	0.0454009		COG5465	-2.3914	1.6969	0.15874	0.79175		COG0306	2.0436	1.5452	0.18598	0.92834		COG0166	0.44116	0.52503	0.40077	0.99997
COG3746	0.0458403	0.0544114	0.0475744		COG0103	-1.1304	0.80331	0.15938	0.79175		COG5817	2.4309	1.8398	0.18641	0.92834		COG0715	-0.54884	0.65326	0.40082	0.99997
COG3266	0.0458082	0.0176836	0.00861206		COG2202	-1.0135	0.72138	0.16004	0.79175		COG1633	-3.135	2.3733	0.18653	0.92834		COG3949	1.8775	2.2361	0.40112	0.99997
COG3839	0.0458005	0.0551838	0.0858154		COG2949	3.7462	2.6714	0.16082	0.79175		COG3093	-0.86913	0.65843	0.18684	0.92834		COG2502	0.89287	1.0643	0.40153	0.99997
COG3772	0.045762	0.0444083	0.0337895		COG0176	-2.4477	1.7461	0.16098	0.79175		COG0102	-0.98439	0.74618	0.18709	0.92834		COG1620	0.49751	0.59364	0.40199	0.99997
COG1043	0.0457381	0.0501922	0.0603444		COG2310	-1.595	1.1378	0.16098	0.79175		COG2878	0.78945	0.59882	0.18739	0.92834		COG3378	0.71666	0.85517	0.40201	0.99997
COG0292	0.0456528	0.0284428	0.0225216		COG5610	-3.4146	2.4366	0.16111	0.79175		COG4806	-2.4025	1.8229	0.18751	0.92834		COG0143	0.47421	0.5666	0.40263	0.99997
COG2374	0.045641	0.0495621	0.0405286		COG2212	3.647	2.6038	0.16132	0.79175		COG5819	3.2755	2.4856	0.18757	0.92834		COG4977	-0.55195	0.66031	0.40322	0.99997
COG4225	0.0454895	0.0511371	0.0592094		COG3393	2.7434	1.9588	0.16134	0.79175		COG0073	-1.3485	1.0258	0.18863	0.92934		COG1010	-0.62721	0.75048	0.40329	0.99997
COG0519	0.0454883	0.0741121	0.102253		COG0203	-0.95727	0.68389	0.16159	0.79175		COG1459	1.2342	0.93934	0.18888	0.92934		COG3420	-0.70449	0.8438	0.40377	0.99997
COG0381	0.0452934	0.0576743	0.0580911		COG3304	-1.7211	1.2296	0.16159	0.79175		COG0724	-1.8778	1.4297	0.18903	0.92934		COG0232	-0.45697	0.54743	0.40385	0.99997
COG1476	0.0452691	0.0684027	0.0504611		COG3117	1.8266	1.3061	0.16196	0.79175		COG0693	-1.3173	1.0039	0.18945	0.92934		COG2910	1.6971	2.0331	0.40386	0.99997
COG0365	0.0452272	0.0798681	0.117742		COG1179	-1.5899	1.1371	0.16205	0.79175		COG4472	1.9612	1.4947	0.18947	0.92934		COG5495	-0.83412	0.99993	0.40418	0.99997
COG0252	0.0451625	0.0841983	0.0539261		COG5519	-2.1636	1.5489	0.16245	0.79175		COG4105	-0.78925	0.602	0.18984	0.92947		COG4032	1.2943	1.5525	0.40445	0.99997
COG1263	0.0451547	0.0312065	0.0333606		COG0795	0.89304	0.6397	0.1627	0.79175		COG2070	-1.0497	0.80171	0.1904	0.93057		COG4059	1.1354	1.362	0.40449	0.99997
COG3344	0.04507	0.0619791	0.0829962		COG2978	3.056	2.1891	0.1627	0.79175		COG4877	1.8084	1.3847	0.19156	0.93436		COG0536	-0.4092	0.49122	0.40483	0.99997
COG3275	0.0450149	0.0987728	0.0831719		COG1779	-2.2094	1.583	0.16281	0.79175		COG1951	-0.75702	0.58006	0.19186	0.93436		COG0361	0.84362	1.0135	0.4052	0.99997
COG1632	0.0448982	0.00326765	0.0277216		COG2345	3.2517	2.3302	0.16287	0.79175		COG3203	-1.6134	1.2408	0.19353	0.93843		COG0562	0.82085	0.98648	0.40535	0.99997
COG0840	0.044842	0.123381	0.0988683		COG0259	5.0457	3.6199	0.16336	0.79179		COG0305	-0.7804	0.60042	0.19369	0.93843		COG5360	2.5888	3.1119	0.40545	0.99997
COG2007	0.0448203	0.00699155	0.0260964		COG5914	3.2176	2.3101	0.16367	0.79179		COG2199	1.13	0.86952	0.19373	0.93843		COG1406	-2.1095	2.5428	0.40677	0.99997
COG1074	0.0447284	0.0780502	0.0589536		COG0191	-0.93759	0.67362	0.16397	0.79179		COG0083	-2.6431	2.0392	0.19491	0.94188		COG0587	0.3518	0.42409	0.4068	0.99997
COG2226	0.0445421	0.0887862	0.0851429		COG3108	0.91949	0.66073	0.16404	0.79179		COG3842	1.7903	1.3824	0.19532	0.94188		COG0275	-0.60613	0.73087	0.40692	0.99997
COG1960	0.0445278	0.088213	0.0661303		COG1307	2.1956	1.5799	0.16461	0.79315		COG5608	3.5821	2.7736	0.19654	0.94188		COG5527	1.2512	1.5098	0.40728	0.99997
COG1941	0.0445181	0.00386742	0.00274625		COG5831	3.0875	2.2265	0.16553	0.79614		COG5011	2.6626	2.0622	0.19666	0.94188		COG4913	-0.69724	0.84191	0.40758	0.99997
COG1271	0.044446	0.030606	0.036075		COG2813	2.9165	2.1076	0.1664	0.79614		COG1530	-0.52506	0.40725	0.1973	0.94188		COG0347	-0.98715	1.1932	0.40806	0.99997
COG1669	0.0444336	0.0422527	0.0345203		COG0248	2.8597	2.0667	0.16645	0.79614		COG0587	0.51896	0.40254	0.19732	0.94188		COG5272	-1.4789	1.7884	0.40827	0.99997
COG0019	0.0443729	0.0625989	0.0611054		COG0114	2.8969	2.0942	0.16659	0.79614		COG1528	-2.2226	1.7276	0.19826	0.94188		COG5017	-2.8826	3.49	0.40883	0.99997
COG4864	0.0442701	0.01968	0.016		COG0620	2.8675	2.0741	0.1668	0.79614		COG1246	0.74754	0.58126	0.19842	0.94188		COG1572	1.0011	1.2163	0.41045	0.99997
COG0016	0.0442279	0.0336112	0.0560752		COG0776	-0.78558	0.56867	0.16715	0.79614		COG1226	3.9057	3.038	0.19857	0.94188		COG3828	3.0876	3.7569	0.41116	0.99997
COG1159	0.0441729	0.0416538	0.0397769		COG3859	3.1616	2.2903	0.16746	0.79614		COG3940	3.2393	2.5213	0.19888	0.94188		COG0781	0.58786	0.71558	0.41136	0.99997
COG4868	0.0440311	0.0498688	0.0538862		COG3597	3.1293	2.2686	0.16776	0.79614		COG0283	0.84984	0.66162	0.19897	0.94188		COG3203	-1.0741	1.3087	0.41178	0.99997
COG1253	0.0439973	0.0726182	0.0916357		COG3842	1.9052	1.3822	0.16808	0.79614		COG1477	1.1395	0.88731	0.19905	0.94188		COG0824	-0.62422	0.76099	0.41206	0.99997
COG1115	0.0438376	0.0871079	0.0890571		COG0118	0.94766	0.68797	0.16836	0.79614		COG0230	-1.4679	1.1446	0.19967	0.94188		COG1754	-0.85317	1.0402	0.41209	0.99997
COG0137	0.0438324	0.0407822	0.0552137		COG1853	0.757	0.54965	0.16844	0.79614		COG3142	2.0439	1.5948	0.19999	0.94188		COG2161	1.6065	1.9585	0.41209	0.99997
COG1088	0.0438226	0.0765146	0.0575704		COG0446	2.7416	1.9961	0.16959	0.80022		COG0608	-0.67509	0.52703	0.20022	0.94188		COG0825	-1.4467	1.764	0.41213	0.99997
COG0580	0.0437399	0.0397578	0.054457		COG2080	2.1838	1.591	0.16989	0.80024		COG2155	-3.0556	2.3858	0.20029	0.94188		COG4758	-1.5179	1.8519	0.41242	0.99997
COG0712	0.0437215	0.0290524	0.033451		COG5540	-3.6461	2.6633	0.17099	0.80151		COG0645	2.7235	2.1284	0.20069	0.94188		COG1655	2.1489	2.6221	0.41248	0.99997
COG0624	0.0435565	0.0748745	0.0878154		COG2227	1.341	0.98008	0.17123	0.80151		COG1641	2.3595	1.8444	0.20081	0.94188		COG3893	0.81609	0.99657	0.41285	0.99997
COG0489	0.0435273	0.0589825	0.070411		COG0674	-0.53764	0.39319	0.1715	0.80151		COG5078	-1.7179	1.3435	0.20099	0.94188		COG1349	1.2433	1.5207	0.41361	0.99997
COG0111	0.0434436	0.0592832	0.0744547		COG1172	2.2355	1.6362	0.17187	0.80151		COG3666	-1.248	0.97957	0.20264	0.94797		COG1960	-0.44245	0.54185	0.41418	0.99997
COG2871	0.0433999	0.030332	0.0440763		COG3142	2.177	1.5936	0.17191	0.80151		COG0794	-0.58886	0.46304	0.20347	0.94824		COG0028	0.45281	0.55585	0.41529	0.99997
COG1027	0.0432511	0.0194541	0.022452		COG1875	3.1764	2.3252	0.17192	0.80151		COG0277	-0.73706	0.57961	0.2035	0.94824		COG0816	-0.534	0.65797	0.41703	0.99997
COG1774	0.0430505	0.0402649	0.040777		COG2894	2.7431	2.0097	0.17228	0.80181		COG0572	-0.78683	0.61908	0.20374	0.94824		COG1245	1.4348	1.7713	0.41792	0.99997
COG0167	0.0429265	0.0648869	0.0690123		COG0043	-2.4842	1.8241	0.17324	0.80194		COG3697	3.0039	2.3679	0.20459	0.94957		COG0584	0.95169	1.1812	0.42041	0.99997
COG0272	0.0428951	0.0665083	0.0537496		COG5456	4.9309	3.621	0.17328	0.80194		COG1334	-2.4868	1.9608	0.20472	0.94957		COG0580	0.44318	0.55058	0.42086	0.99997
COG1038	0.0428697	0.0316857	0.0270258		COG1393	2.5213	1.8533	0.17369	0.80194		COG0617	1.4465	1.1421	0.20532	0.94966		COG0213	1.0655	1.3285	0.42255	0.99997
COG0388	0.0427265	0.0606676	0.0801624		COG0666	-2.2116	1.6284	0.17442	0.80194		COG1098	-2.1387	1.6891	0.20543	0.94966		COG2002	1.7041	2.125	0.4226	0.99997
COG3385	0.0427068	0.068367	0.0540126		COG5405	2.8567	2.1037	0.17449	0.80194		COG2201	2.4433	1.9311	0.2058	0.94973		COG0672	1.7923	2.2375	0.42311	0.99997
COG2116	0.0426968	0.0159722	0.0231978		COG2033	-1.5814	1.1661	0.17503	0.80194		COG0096	-1.1818	0.9363	0.20688	0.95312		COG3981	-1.6014	2.0018	0.42374	0.99997
COG0385	0.0426799	0.0834188	0.0684642		COG4188	-0.77793	0.57387	0.17523	0.80194		COG2855	3.2496	2.5781	0.20751	0.95438		COG0185	0.92978	1.1633	0.42414	0.99997
COG1180	0.0425883	0.0877484	0.0821902		COG1671	3.2817	2.4221	0.17545	0.80194		COG0643	1.9328	1.5353	0.20807	0.95438		COG4064	-1.9013	2.3803	0.42442	0.99997
COG1197	0.042545	0.0872615	0.109576		COG1733	1.7445	1.2883	0.1757	0.80194		COG3696	1.6306	1.2974	0.20882	0.95438		COG0744	0.35413	0.44398	0.42509	0.99997
COG0610	0.0421448	0.0609192	0.0717778		COG3886	1.841	1.3597	0.17574	0.80194		COG1357	-2.1794	1.7343	0.20888	0.95438		COG1442	-0.79637	0.9993	0.4255	0.99997
COG2048	0.0420356	0.0118728	0.00586185		COG1724	3.2251	2.3823	0.17581	0.80194		COG4233	-2.9781	2.37	0.2089	0.95438		COG3292	-0.32675	0.41028	0.4258	0.99997
COG0042	0.0420268	0.0651374	0.0661313		COG0621	0.90032	0.66507	0.17583	0.80194		COG1253	0.73054	0.58203	0.20942	0.9548		COG2770	-1.002	1.2602	0.42653	0.99997
COG2001	0.0419892	0.0336015	0.041625		COG4305	-2.7026	2.0003	0.17665	0.80436		COG2309	2.5941	2.0694	0.21001	0.9548		COG2184	-1.1575	1.4604	0.42801	0.99997
COG3594	0.0419782	0.075104	0.0405244		COG1997	-2.7456	2.0356	0.17741	0.80615		COG1768	2.4389	1.9477	0.21049	0.9548		COG2182	0.64822	0.81854	0.42841	0.99997
COG2160	0.0418572	0.066684	0.0559314		COG4198	-0.61087	0.45343	0.17791	0.80615		COG4656	0.71551	0.57163	0.21067	0.9548		COG4995	-1.0685	1.3497	0.42853	0.99997
COG2125	0.0418003	0.00950469	0.0248219		COG0512	1.7515	1.3011	0.17824	0.80615		COG0672	2.6698	2.1334	0.21079	0.9548		COG0836	0.39872	0.50395	0.42883	0.99997
COG1063	0.0417936	0.0535092	0.0399266		COG0486	0.93763	0.69724	0.1787	0.80615		COG2265	0.81767	0.65431	0.21142	0.9548		COG1476	-0.53644	0.68039	0.43044	0.99997
COG2865	0.0417714	0.0690268	0.045139		COG0535	-0.74308	0.55265	0.17876	0.80615		COG4608	1.979	1.5846	0.21172	0.9548		COG3053	1.6058	2.0397	0.43111	0.99997
COG0528	0.041746	0.0287709	0.0576216		COG0737	-0.97581	0.72591	0.17887	0.80615		COG0422	1.6234	1.3001	0.21179	0.9548		COG1661	-1.6173	2.0558	0.43145	0.99997
COG0267	0.0416535	0.018557	0.0336058		COG3166	-1.2925	0.96216	0.17918	0.80615		COG2813	2.6315	2.1096	0.21224	0.9549		COG1313	1.204	1.5308	0.43156	0.99997
COG0195	0.0416041	0.0517989	0.0595815		COG0439	1.2562	0.93604	0.17958	0.80615		COG0253	1.1762	0.94363	0.21258	0.9549		COG0358	-0.45067	0.57337	0.43187	0.99997
COG1009	0.041356	0.0478497	0.047531		COG0825	2.2543	1.6804	0.17974	0.80615		COG0050	-0.95977	0.77089	0.21313	0.9549		COG3950	-0.74322	0.94739	0.43275	0.99997
COG1584	0.0413153	0.00650324	0.0185691		COG0850	2.9618	2.2097	0.18012	0.80615		COG1670	0.94096	0.75592	0.21321	0.9549		COG0116	-0.4653	0.59353	0.43307	0.99997
COG0637	0.0412873	0.0504565	0.0494268		COG1564	1.6527	1.2335	0.18029	0.80615		COG0223	1.2192	0.98049	0.21369	0.95504		COG3041	0.96918	1.2377	0.43359	0.99997
COG2834	0.0412676	0.0608953	0.0285622		COG0561	0.53754	0.40195	0.18112	0.80768		COG0458	0.58604	0.47221	0.21459	0.95504		COG5914	1.781	2.2752	0.43373	0.99997
COG1211	0.0412382	0.0438963	0.0473754		COG1160	0.6706	0.50217	0.18174	0.80768		COG0300	1.1348	0.91475	0.21475	0.95504		COG1848	-1.03	1.3166	0.43401	0.99997
COG3304	0.0411476	0.0205137	0.00944999		COG1457	2.735	2.0493	0.18201	0.80768		COG0629	-0.88849	0.71622	0.21478	0.95504		COG2423	-1.5173	1.9408	0.43434	0.99997
COG1522	0.040814	0.0497681	0.0594823		COG0438	0.61878	0.4641	0.18244	0.80768		COG1281	2.5279	2.0387	0.21499	0.95504		COG3494	1.7472	2.2363	0.43463	0.99997
COG0104	0.0406601	0.0460777	0.0521845		COG0264	-0.73165	0.54903	0.18266	0.80768		COG3049	1.7402	1.406	0.21583	0.95718		COG0375	1.2354	1.5832	0.43517	0.99997
COG2194	0.0406087	0.0631338	0.0328521		COG1321	2.0585	1.545	0.18274	0.80768		COG5002	0.7999	0.64676	0.21617	0.95718		COG1359	-0.79935	1.0278	0.43673	0.99997
COG1032	0.0405558	0.0826599	0.0938574		COG1577	2.2014	1.6524	0.1828	0.80768		COG3333	2.6041	2.1077	0.21664	0.95729		COG0508	-2.2352	2.8791	0.43753	0.99997
COG0449	0.0404254	0.0616821	0.0687229		COG4643	-3.7371	2.8068	0.18304	0.80768		COG1725	1.2825	1.0387	0.21693	0.95729		COG2723	1.1842	1.5262	0.43779	0.99997
COG3436	0.0403956	0.047068	0.075122		COG4464	2.3519	1.7697	0.18384	0.80768		COG4149	2.2117	1.7931	0.2174	0.95729		COG0447	0.74876	0.96538	0.43798	0.99997
COG4463	0.040177	0.003787	0.0145597		COG1739	0.78794	0.59351	0.18432	0.80768		COG2834	-0.81775	0.66354	0.2178	0.95729		COG5184	-1.5279	1.9699	0.43798	0.99997
COG2234	0.0401464	0.0509064	0.0419035		COG3493	3.0581	2.3037	0.18436	0.80768		COG2257	3.0113	2.4449	0.21807	0.95729		COG0724	1.1694	1.5082	0.43815	0.99997
COG2025	0.0401	0.0464944	0.0518013		COG1309	1.1798	0.88881	0.18438	0.80768		COG3086	1.5835	1.2878	0.21881	0.95729		COG2512	1.532	1.9767	0.43832	0.99997
COG1729	0.0400217	0.0439925	0.0599613		COG1203	3.1838	2.3991	0.18448	0.80768		COG1932	-0.68534	0.55811	0.21946	0.95729		COG1397	0.5171	0.66767	0.43865	0.99997
COG0235	0.0399035	0.0692204	0.0518134		COG1002	-0.90671	0.684	0.18497	0.80853		COG3315	2.2322	1.819	0.21978	0.95729		COG3033	0.94014	1.2143	0.43881	0.99997
COG1150	0.039819	0.00853891	0.0112987		COG0323	0.74748	0.56535	0.18612	0.81136		COG1014	-0.6029	0.49202	0.22045	0.95729		COG3599	1.3893	1.7972	0.43949	0.99997
COG0641	0.0398095	0.0864449	0.062522		COG1648	2.9788	2.2555	0.18661	0.81136		COG1366	-0.62259	0.50821	0.22055	0.95729		COG5571	-2.6279	3.4017	0.4398	0.99997
COG1853	0.0397549	0.0800105	0.0849399		COG1359	1.2898	0.9768	0.18669	0.81136		COG1449	-0.70545	0.57637	0.22097	0.95729		COG0072	0.35726	0.46266	0.44	0.99997
COG1044	0.0396598	0.0447012	0.045392		COG3640	3.4181	2.5893	0.1868	0.81136		COG4635	-3.7012	3.0253	0.22118	0.95729		COG0396	0.65256	0.84645	0.44074	0.99997
COG4146	0.039594	0.0455557	0.0500545		COG5813	3.1281	2.3749	0.18779	0.81265		COG1172	2.0004	1.6365	0.22156	0.95729		COG1594	2.0554	2.6661	0.44075	0.99997
COG1408	0.0395927	0.0581344	0.0710332		COG5811	3.0065	2.2833	0.18792	0.81265		COG1360	-1.0942	0.89569	0.22185	0.95729		COG0102	0.60756	0.78823	0.44083	0.99997
COG3108	0.0395627	0.0774928	0.0634176		COG3696	1.7072	1.2968	0.18799	0.81265		COG1679	3.5339	2.8933	0.22192	0.95729		COG0519	0.40353	0.52394	0.4412	0.99997
COG0346	0.0395474	0.0279047	0.0238084		COG0730	1.0842	0.82551	0.18904	0.81581		COG1406	-2.9461	2.4123	0.22198	0.95729		COG0302	-0.42696	0.55485	0.4416	0.99997
COG0813	0.0394836	0.0329536	0.0232162		COG2201	2.5329	1.9297	0.18932	0.81581		COG1899	-2.5415	2.0818	0.22215	0.95729		COG3058	-1.9886	2.5848	0.44168	0.99997
COG0282	0.0394244	0.0517309	0.0569895		COG0656	-0.6614	0.50456	0.1899	0.81704		COG0406	-0.91315	0.74942	0.22305	0.95962		COG0058	0.57569	0.74855	0.44185	0.99997
COG0481	0.0394004	0.0687403	0.0718198		COG1334	-2.563	1.9606	0.19113	0.82002		COG3705	2.5389	2.0867	0.22371	0.95978		COG0615	0.87991	1.147	0.44302	0.99997
COG1874	0.0393936	0.0615514	0.0795699		COG1115	0.73952	0.56586	0.19125	0.82002		COG3004	3.1074	2.5571	0.22429	0.95978		COG4656	0.4611	0.60191	0.44364	0.99997
COG1672	0.0393151	0.071353	0.0483493		COG1442	1.2408	0.95023	0.19162	0.82002		COG0427	-0.70194	0.57778	0.22441	0.95978		COG2217	0.42363	0.55345	0.44401	0.99997
COG0115	0.0393029	0.0410242	0.0314531		COG4447	-1.1117	0.85173	0.1918	0.82002		COG0547	1.2751	1.0497	0.22449	0.95978		COG3731	1.0501	1.3745	0.44486	0.99997
COG1166	0.0392768	0.0379494	0.0394488		COG5483	2.8555	2.1963	0.19355	0.82566		COG2364	2.1864	1.8022	0.22506	0.96054		COG4969	1.1372	1.4896	0.44519	0.99997
COG1064	0.039219	0.0077764	0.0297461		COG4054	-3.1243	2.4051	0.19393	0.82566		COG1864	0.68754	0.56711	0.22538	0.96054		COG0267	0.75522	0.98962	0.44538	0.99997
COG1902	0.0391862	0.0326981	0.0332591		COG3266	-1.6035	1.2347	0.19406	0.82566		COG1051	1.4183	1.1708	0.22572	0.96054		COG3774	-1.6186	2.1221	0.44563	0.99997
COG0750	0.039158	0.061403	0.0541872		COG2131	2.0409	1.5725	0.19433	0.82566		COG2771	1.4902	1.2333	0.22696	0.96248		COG1299	1.3904	1.8256	0.44628	0.99997
COG0860	0.0389763	0.0366467	0.0442369		COG2200	1.8618	1.4366	0.19501	0.82642		COG2079	3.1287	2.5924	0.22747	0.96248		COG0697	-0.43311	0.56892	0.44648	0.99997
COG1428	0.0389473	0.0256635	0.0362746		COG5658	1.7617	1.3597	0.19511	0.82642		COG0420	2.1527	1.7846	0.22773	0.96248		COG1451	-0.92794	1.2195	0.4467	0.99997
COG3467	0.0388643	0.0388761	0.0432625		COG3881	-4.2727	3.3021	0.19568	0.82715		COG0014	0.64496	0.53502	0.22802	0.96248		COG0803	-0.7622	1.002	0.44683	0.99997
COG0336	0.0388641	0.0250024	0.0367527		COG0004	1.1764	0.91038	0.19627	0.82715		COG0091	-0.94792	0.7867	0.22823	0.96248		COG0694	-1.9849	2.6121	0.44731	0.99997
COG2088	0.0388399	0.00726409	0.00752215		COG3533	0.70761	0.5485	0.19703	0.82715		COG0840	1.0037	0.83352	0.22852	0.96248		COG1584	1.4474	1.9048	0.44731	0.99997
COG0497	0.0387957	0.0509543	0.0524852		COG0241	-1.6043	1.2436	0.19707	0.82715		COG1792	1.0224	0.85024	0.22918	0.96248		COG1729	0.36862	0.48553	0.44773	0.99997
COG3451	0.0387538	0.0421619	0.0557534		COG1413	-2.2079	1.713	0.19745	0.82715		COG1329	-2.5419	2.1154	0.22951	0.96248		COG1004	-0.44072	0.5808	0.44796	0.99997
COG3345	0.0386255	0.0827955	0.0820905		COG3677	-1.7575	1.3638	0.1975	0.82715		COG5360	3.586	2.9846	0.22956	0.96248		COG5877	-2.3076	3.0432	0.44828	0.99997
COG1837	0.0386221	0.00604758	0.0149749		COG4964	-2.816	2.1861	0.19769	0.82715		COG1160	0.60257	0.50252	0.23049	0.96248		COG3307	-1.0546	1.3933	0.44909	0.99997
COG0162	0.0386114	0.0548463	0.0606445		COG1696	1.4971	1.163	0.19799	0.82715		COG1826	-1.3885	1.1586	0.23076	0.96248		COG1530	-0.32507	0.42953	0.44916	0.99997
COG1523	0.038604	0.0573327	0.0394409		COG5843	-2.6611	2.0683	0.19822	0.82715		COG0052	-0.77368	0.6459	0.23098	0.96248		COG4096	-1.1096	1.4664	0.44923	0.99997
COG0769	0.0385131	0.0576751	0.0642498		COG0417	2.5738	2.0008	0.19831	0.82715		COG2732	3.2806	2.7427	0.23165	0.96248		COG0336	0.53442	0.70825	0.45051	0.99997
COG0820	0.0385116	0.0571897	0.0450614		COG3440	2.0466	1.5938	0.19909	0.828		COG1189	2.4202	2.0249	0.23199	0.96248		COG1705	-0.92769	1.2311	0.45113	0.99997
COG4651	0.0384006	0.0524501	0.0474824		COG0013	-0.62693	0.48882	0.19965	0.828		COG1484	0.76716	0.64276	0.23265	0.96248		COG1142	1.7163	2.2777	0.45114	0.99997
COG3153	0.0383989	0.0922593	0.0773461		COG1441	-3.7088	2.8922	0.19972	0.828		COG0687	1.5788	1.3232	0.23278	0.96248		COG1291	-1.8409	2.4454	0.45156	0.99997
COG0766	0.0383824	0.0804289	0.0818122		COG1700	2.0618	1.6078	0.19973	0.828		COG0168	0.65522	0.54941	0.23303	0.96248		COG1866	0.3946	0.52467	0.452	0.99997
COG5633	0.0383788	0.0429786	0.0236303		COG5608	3.5371	2.7734	0.20219	0.83265		COG1457	2.4427	2.0507	0.23359	0.96248		COG2212	-2.0152	2.6816	0.45236	0.99997
COG0044	0.0383395	0.0606924	0.0578714		COG1197	0.80958	0.63537	0.2026	0.83265		COG0065	0.80526	0.67764	0.2347	0.96248		COG0578	1.2798	1.7031	0.45239	0.99997
COG0200	0.0383072	0.0244368	0.05769		COG3321	2.7882	2.1883	0.20261	0.83265		COG0706	0.75002	0.63163	0.23505	0.96248		COG0641	-0.75611	1.0101	0.45413	0.99997
COG1410	0.0382074	0.0746194	0.0650256		COG0536	0.59429	0.46643	0.20262	0.83265		COG3395	-1.4935	1.2588	0.23546	0.96248		COG2005	-1.9236	2.5714	0.45443	0.99997
COG0554	0.0381994	0.026554	0.0360068		COG0034	0.74637	0.58603	0.2028	0.83265		COG1100	-1.7469	1.476	0.23658	0.96248		COG1460	2.1529	2.8821	0.45507	0.99997
COG1312	0.0381989	0.0340934	0.0485501		COG1229	-2.3622	1.8559	0.20307	0.83265		COG1883	-0.62063	0.52474	0.23691	0.96248		COG0460	0.42443	0.5689	0.45563	0.99997
COG0544	0.0381968	0.052655	0.0547174		COG1636	1.3786	1.0843	0.20358	0.83265		COG4463	-1.6418	1.3904	0.23769	0.96248		COG1807	0.73369	0.9845	0.45613	0.99997
COG4932	0.0381967	0.0981942	0.0950005		COG1228	2.0021	1.5748	0.2036	0.83265		COG1109	-0.59786	0.50774	0.239	0.96248		COG4889	-0.929	1.2487	0.45688	0.99997
COG1024	0.0381166	0.0303281	0.0160719		COG0855	2.2687	1.7846	0.20364	0.83265		COG0318	0.41094	0.34928	0.23939	0.96248		COG0043	1.431	1.9251	0.45729	0.99997
COG1042	0.0380476	0.039183	0.0428662		COG5819	3.1529	2.4861	0.20472	0.83265		COG3153	0.81711	0.69479	0.23957	0.96248		COG4422	-0.48851	0.65723	0.45731	0.99997
COG1381	0.0380387	0.0271576	0.0355095		COG0155	3.2176	2.5373	0.20476	0.83265		COG1138	3.0209	2.569	0.23962	0.96248		COG0714	0.39483	0.53152	0.45758	0.99997
COG1209	0.0379783	0.0463853	0.0547289		COG0168	0.69637	0.5492	0.20481	0.83265		COG2052	2.4314	2.0695	0.24005	0.96248		COG2876	0.60837	0.81917	0.45768	0.99997
COG0715	0.0379202	0.0773569	0.0538017		COG0537	-0.78494	0.61906	0.20481	0.83265		COG2055	2.7293	2.3234	0.24011	0.96248		COG3635	-0.5323	0.71786	0.45839	0.99997
COG5877	0.0379187	0.000436995	0		COG1740	-1.8268	1.4434	0.20564	0.83348		COG5824	2.9319	2.4969	0.24031	0.96248		COG3191	1.501	2.0257	0.45871	0.99997
COG0012	0.0378882	0.0423391	0.0447013		COG0580	-0.65934	0.52196	0.20651	0.83348		COG4969	-1.6568	1.4118	0.2406	0.96248		COG0643	-1.1847	1.5994	0.45888	0.99997
COG1126	0.0378705	0.0757476	0.0543541		COG0813	-0.80266	0.63546	0.20654	0.83348		COG0502	2.3744	2.0239	0.24073	0.96248		COG2805	1.2408	1.6757	0.45901	0.99997
COG2050	0.0378297	0.0648714	0.0564555		COG4393	3.2122	2.5436	0.20664	0.83348		COG0088	-0.95995	0.81964	0.24152	0.96248		COG2357	-0.45044	0.60922	0.45968	0.99997
COG0152	0.0378176	0.0306166	0.0473211		COG2524	3.1699	2.512	0.20699	0.83348		COG2240	1.3561	1.1582	0.24162	0.96248		COG1858	-2.6639	3.6097	0.46052	0.99997
COG2152	0.0377055	0.0403481	0.0392153		COG1802	2.6201	2.0796	0.20772	0.83348		COG2256	1.0103	0.86371	0.24209	0.96248		COG4974	-0.386	0.52394	0.46129	0.99997
COG0450	0.0376539	0.00839831	0.0150595		COG3524	-2.6586	2.1106	0.2078	0.83348		COG1112	-0.80986	0.69266	0.24233	0.96248		COG0796	0.49445	0.67119	0.46132	0.99997
COG5002	0.037607	0.0974445	0.0854686		COG2111	3.5661	2.8314	0.20785	0.83348		COG3191	2.253	1.928	0.24259	0.96248		COG3428	1.1932	1.6207	0.46161	0.99997
COG1168	0.037493	0.0458676	0.0564361		COG0622	-1.1234	0.89234	0.20804	0.83348		COG2367	-0.72451	0.62018	0.24272	0.96248		COG3320	-1.1822	1.606	0.46166	0.99997
COG3185	0.0374243	0.0315557	0.0152525		COG0470	2.1294	1.6946	0.2089	0.83348		COG4770	-2.2452	1.9228	0.24295	0.96248		COG3656	-1.7385	2.3622	0.46175	0.99997
COG3274	0.0373939	0.0715943	0.0530802		COG0232	0.65314	0.51981	0.20893	0.83348		COG0009	0.69787	0.59812	0.2433	0.96248		COG3835	1.4985	2.0375	0.46206	0.99997
COG0065	0.0373488	0.0626272	0.0746182		COG1838	-1.3331	1.0628	0.20972	0.83348		COG1569	-1.1423	0.97936	0.24345	0.96248		COG1983	-0.68523	0.93177	0.46209	0.99997
COG3829	0.0373203	0.0636639	0.0565766		COG0374	-1.6586	1.3236	0.21019	0.83348		COG0070	1.0015	0.85901	0.24368	0.96248		COG0841	-0.25789	0.35082	0.46228	0.99997
COG0598	0.0372557	0.0386737	0.0380886		COG0252	0.86209	0.68801	0.2102	0.83348		COG3111	1.7314	1.4859	0.24393	0.96248		COG0817	0.40551	0.55207	0.46263	0.99997
COG0546	0.0372369	0.0564237	0.0574689		COG4652	-2.4581	1.9637	0.21065	0.83348		COG0665	1.8411	1.5809	0.24421	0.96248		COG5464	-0.70334	0.95847	0.46306	0.99997
COG4856	0.0371716	0.024916	0.0226699		COG4967	4.413	3.5303	0.21128	0.83348		COG4845	-1.4202	1.2199	0.24436	0.96248		COG0696	0.37624	0.51288	0.46321	0.99997
COG2110	0.0370999	0.0502257	0.0407689		COG5520	-0.69499	0.556	0.2113	0.83348		COG2243	2.8727	2.4706	0.24492	0.96248		COG1758	1.1953	1.6298	0.4633	0.99997
COG1008	0.0370657	0.0374791	0.0257327		COG3307	1.6542	1.3235	0.21135	0.83348		COG4959	1.8159	1.5625	0.24516	0.96248		COG1340	1.2356	1.6881	0.46419	0.99997
COG1904	0.0369102	0.0462727	0.0519802		COG0526	0.82518	0.66025	0.21137	0.83348		COG3641	2.1497	1.8505	0.24536	0.96248		COG2227	-0.75471	1.0312	0.46425	0.99997
COG0461	0.0368695	0.0401128	0.041917		COG0223	1.2253	0.98038	0.21138	0.83348		COG5653	-4.2421	3.6523	0.24545	0.96248		COG2877	-0.49291	0.67363	0.46434	0.99997
COG4284	0.0366871	0.0132717	0.021793		COG1139	-0.82943	0.66372	0.21142	0.83348		COG1622	-1.8172	1.5647	0.24551	0.96248		COG3166	-0.74934	1.0242	0.46438	0.99997
COG3537	0.0366654	0.0690461	0.0881614		COG1714	3.222	2.5812	0.21193	0.83397		COG4880	3.0564	2.635	0.24609	0.96248		COG0752	-1.1823	1.6202	0.46555	0.99997
COG1345	0.0366027	0.0198907	0.0212533		COG2230	2.6498	2.1253	0.21248	0.83397		COG0644	1.3668	1.1792	0.2464	0.96248		COG2376	1.2418	1.7018	0.46558	0.99997
COG1752	0.0365662	0.0588553	0.0473963		COG4403	1.2662	1.0161	0.21269	0.83397		COG4804	1.0477	0.90417	0.24656	0.96248		COG2195	0.28	0.38437	0.46632	0.99997
COG2120	0.0364774	0.0369953	0.0422058		COG1131	-0.77219	0.61974	0.21277	0.83397		COG1393	2.1467	1.8557	0.24735	0.96248		COG3177	-0.40524	0.55632	0.46635	0.99997
COG0462	0.0364337	0.0467664	0.0490367		COG1180	0.86827	0.69861	0.21392	0.83568		COG0378	2.5283	2.1869	0.24763	0.96248		COG0558	-0.32437	0.44606	0.46711	0.99997
COG0242	0.0362455	0.0350557	0.0320672		COG1619	1.4349	1.1547	0.21399	0.83568		COG1454	1.0601	0.91734	0.24782	0.96248		COG3111	1.1318	1.5601	0.46815	0.99997
COG0240	0.0361554	0.0349118	0.0264013		COG0306	1.9199	1.5454	0.21412	0.83568		COG3585	2.3831	2.0693	0.24948	0.96248		COG2331	1.6546	2.2868	0.46935	0.99997
COG0749	0.036125	0.0601536	0.0543519		COG4289	1.3396	1.0803	0.21497	0.83778		COG3688	2.3624	2.0552	0.25035	0.96248		COG1883	0.40185	0.55554	0.46947	0.99997
COG0082	0.0361067	0.0438636	0.0382512		COG0845	0.52553	0.42443	0.21564	0.839		COG0791	-0.84664	0.73702	0.25067	0.96248		COG3838	1.5222	2.1057	0.46975	0.99997
COG0596	0.0360952	0.0711777	0.0473356		COG5904	-1.6347	1.3216	0.21614	0.839		COG1471	-1.6057	1.3995	0.25125	0.96248		COG0240	-0.42274	0.58537	0.47019	0.99997
COG0116	0.0360759	0.0452205	0.0351752		COG5026	2.4074	1.9466	0.2162	0.839		COG1925	-1.5603	1.3603	0.25138	0.96248		COG0527	0.32333	0.44774	0.47021	0.99997
COG4191	0.0360596	0.0575324	0.0340739		COG1104	2.0143	1.6331	0.21743	0.83956		COG0681	-0.67388	0.58923	0.25277	0.96248		COG3914	-0.33577	0.46516	0.47039	0.99997
COG0329	0.0360117	0.0528306	0.042523		COG0757	0.71834	0.58252	0.21752	0.83956		COG4932	0.88742	0.77611	0.25287	0.96248		COG4948	0.48441	0.67221	0.47115	0.99997
COG2502	0.0359848	0.0319448	0.0546295		COG1960	0.63376	0.51428	0.21782	0.83956		COG1180	0.79873	0.69877	0.25301	0.96248		COG3392	-1.3274	1.8429	0.47135	0.99997
COG3669	0.0359696	0.0594811	0.0774714		COG2331	2.7503	2.2322	0.21791	0.83956		COG1607	2.1388	1.8713	0.25306	0.96248		COG1234	0.45837	0.63644	0.4714	0.99997
COG0473	0.0355968	0.0457179	0.0397848		COG4126	3.2332	2.6242	0.21791	0.83956		COG0609	1.5444	1.3522	0.25341	0.96248		COG0480	0.44146	0.61418	0.47228	0.99997
COG1927	0.0355766	0.0125494	0.00623036		COG2065	2.7255	2.2134	0.21819	0.83956		COG0551	-1.3281	1.1639	0.25384	0.96248		COG0691	-0.67939	0.9453	0.47232	0.99997
COG0773	0.0355722	0.0439493	0.0581372		COG4625	-1.5195	1.2358	0.21884	0.84089		COG0388	0.55771	0.48895	0.25403	0.96248		COG1058	1.2913	1.7972	0.47243	0.99997
COG0168	0.0355573	0.0679643	0.0689673		COG0367	1.4007	1.1402	0.21926	0.8413		COG2313	2.3853	2.0922	0.25425	0.96248		COG3341	0.71493	0.99535	0.47259	0.99997
COG0708	0.0355375	0.0539407	0.0379117		COG1313	1.8151	1.4796	0.21992	0.84223		COG4708	2.4397	2.1403	0.25433	0.96248		COG0337	0.63969	0.89246	0.47352	0.99997
COG0243	0.0354146	0.0218215	0.0061921		COG3757	-1.2458	1.016	0.22011	0.84223		COG2831	-1.9912	1.7475	0.25451	0.96248		COG0541	0.37791	0.52762	0.47384	0.99997
COG0686	0.0354135	0.0398326	0.0248454		COG1864	0.69416	0.56691	0.22077	0.84263		COG5581	3.3339	2.9262	0.25456	0.96248		COG1592	-0.45214	0.6316	0.47408	0.99997
COG1091	0.0353875	0.046949	0.0518198		COG1794	2.7396	2.2391	0.22113	0.84263		COG4989	2.1357	1.8755	0.25482	0.96248		COG0642	-0.33698	0.47077	0.47411	0.99997
COG3147	0.0353687	0.0368577	0.0201412		COG2364	2.2034	1.8019	0.22139	0.84263		COG2896	2.3765	2.0888	0.25524	0.96248		COG0795	-0.48171	0.67354	0.47449	0.99997
COG1846	0.0353572	0.0580517	0.0540637		COG4799	-0.64998	0.5316	0.22145	0.84263		COG4653	1.7865	1.5715	0.25561	0.96248		COG0476	-0.61287	0.85745	0.47476	0.99997
COG0824	0.0353207	0.0487633	0.0356271		COG4086	-2.2768	1.8645	0.22204	0.84369		COG0284	1.2154	1.0695	0.25578	0.96248		COG1985	0.90379	1.2647	0.47486	0.99997
COG3104	0.0353043	0.0449107	0.0281693		COG1159	-0.6232	0.51189	0.22343	0.84395		COG3470	2.5528	2.2467	0.25587	0.96248		COG1695	1.0684	1.5005	0.47642	0.99997
COG0756	0.0353002	0.0359017	0.0428962		COG0134	1.2783	1.0505	0.22368	0.84395		COG0359	-0.62063	0.54634	0.25596	0.96248		COG0755	-0.51067	0.71766	0.47672	0.99997
COG0482	0.0352996	0.0497766	0.0474105		COG0126	-0.64065	0.52667	0.22382	0.84395		COG0015	0.59559	0.52463	0.25626	0.96248		COG1687	-1.8004	2.5311	0.4769	0.99997
COG2197	0.0351995	0.076464	0.0531729		COG2068	2.2507	1.8516	0.22415	0.84395		COG4056	-2.4233	2.1349	0.25633	0.96248		COG5316	1.0237	1.4411	0.47747	0.99997
COG0323	0.0350465	0.0663801	0.0543571		COG0386	-0.59745	0.49175	0.22439	0.84395		COG3519	3.1395	2.7685	0.25679	0.96248		COG0008	0.36828	0.51858	0.4776	0.99997
COG4646	0.0350167	0.0634382	0.0449926		COG1428	-1.1572	0.95276	0.22454	0.84395		COG1621	-0.7624	0.67265	0.25704	0.96248		COG3587	-0.92074	1.2966	0.47762	0.99997
COG0468	0.0349041	0.0537844	0.0753615		COG1066	0.68615	0.56566	0.22513	0.84395		COG3119	1.9038	1.6821	0.25773	0.96248		COG0552	0.66414	0.93605	0.47801	0.99997
COG1717	0.0348729	0.00909863	0.0210128		COG3190	-2.5103	2.0706	0.22537	0.84395		COG3303	-0.99787	0.88217	0.25799	0.96248		COG1256	-1.0827	1.5303	0.47923	0.99997
COG3152	0.0348639	0.0137155	0.0322859		COG0853	1.6724	1.3811	0.22593	0.84395		COG5407	-2.8391	2.5112	0.25824	0.96248		COG1350	0.3612	0.51088	0.47955	0.99997
COG0551	0.0347686	0.011797	0.0181066		COG4632	1.6997	1.404	0.22603	0.84395		COG4564	3.4986	3.0987	0.25887	0.96248		COG1262	0.38953	0.55125	0.4798	0.99997
COG0073	0.0347025	0.0161409	0.0248936		COG5305	2.8176	2.3288	0.22632	0.84395		COG0557	-0.57322	0.50837	0.2595	0.96248		COG0491	-0.34095	0.48299	0.48024	0.99997
COG0741	0.0346797	0.0278891	0.0448873		COG3231	3.6754	3.0424	0.22702	0.84395		COG3299	2.1168	1.8809	0.26041	0.96248		COG3577	-0.92469	1.3109	0.48056	0.99997
COG0795	0.0346575	0.0740857	0.0526227		COG4603	2.18	1.8053	0.2272	0.84395		COG0531	1.6252	1.4451	0.26074	0.96248		COG5563	1.4687	2.0821	0.48056	0.99997
COG3475	0.0345936	0.0518799	0.0533085		COG1156	-1.0279	0.85215	0.22773	0.84395		COG1053	-0.60977	0.54242	0.26094	0.96248		COG0083	-1.517	2.1531	0.48107	0.99997
COG0616	0.0345673	0.0375203	0.0412488		COG1598	-2.0866	1.7318	0.22824	0.84395		COG4109	2.0662	1.8383	0.26101	0.96248		COG1187	0.4343	0.61829	0.48242	0.99997
COG0403	0.0345575	0.0388755	0.0382078		COG2386	2.7854	2.3138	0.22865	0.84395		COG2610	1.8143	1.6149	0.26121	0.96248		COG2878	0.44248	0.6301	0.48253	0.99997
COG0733	0.0344289	0.0835544	0.0819071		COG3355	3.4587	2.8782	0.22947	0.84395		COG4211	2.7436	2.4463	0.26205	0.96248		COG4970	-1.5215	2.1673	0.48266	0.99997
COG1144	0.0344203	0.0223126	0.0363323		COG1362	0.86119	0.71792	0.23031	0.84395		COG2825	-0.52945	0.47251	0.2625	0.96248		COG0542	0.44095	0.62816	0.4827	0.99997
COG0561	0.034395	0.0650041	0.0824204		COG0525	-0.64395	0.53688	0.23036	0.84395		COG2222	-1.7105	1.5295	0.26341	0.96248		COG4496	-1.5623	2.2259	0.48275	0.99997
COG1748	0.0343877	0.0251824	0.0500949		COG0445	-1.0336	0.86205	0.23051	0.84395		COG1108	2.0669	1.8507	0.26408	0.96248		COG4594	1.3982	1.9939	0.48314	0.99997
COG0693	0.0343852	0.0297908	0.0246646		COG1028	-0.36031	0.30054	0.23058	0.84395		COG1460	-2.9479	2.6409	0.26432	0.96248		COG3023	-0.69165	0.98725	0.48356	0.99997
COG3661	0.0343645	0.0329036	0.052199		COG1559	1.3639	1.1382	0.23079	0.84395		COG0562	1.0452	0.93652	0.26439	0.96248		COG5373	0.69272	0.99037	0.48426	0.99997
COG2004	0.0342896	0.0101966	0.0273817		COG0371	2.1366	1.7835	0.23094	0.84395		COG4409	-1.8233	1.6342	0.26456	0.96248		COG1503	-2.3792	3.406	0.48485	0.99997
COG0198	0.0342594	0.0331661	0.0375238		COG0527	-0.50794	0.42452	0.2315	0.84395		COG0584	1.2507	1.1213	0.2647	0.96248		COG3498	1.9415	2.7798	0.48491	0.99997
COG0324	0.0341784	0.0591687	0.0605217		COG3497	2.0688	1.7306	0.23191	0.84395		COG3872	2.0557	1.8439	0.26491	0.96248		COG0520	-0.33275	0.47645	0.48493	0.99997
COG0442	0.0341494	0.049073	0.050919		COG2106	-2.5836	2.162	0.23208	0.84395		COG3613	-1.7955	1.6106	0.26496	0.96248		COG2171	1.5586	2.2331	0.48519	0.99997
COG0849	0.0341283	0.0394464	0.0385437		COG3434	3.0854	2.5844	0.23253	0.84395		COG0627	1.9761	1.7734	0.26514	0.96248		COG3878	1.9443	2.7895	0.48579	0.99997
COG0504	0.0341134	0.0631095	0.0536334		COG0648	2.5926	2.1738	0.23301	0.84395		COG1028	-0.33495	0.30058	0.26514	0.96248		COG0663	-0.52854	0.75858	0.48596	0.99997
COG3417	0.0341083	0.0234905	0.0366955		COG3218	3.3306	2.7934	0.23315	0.84395		COG3320	-1.6946	1.5229	0.26583	0.96248		COG3236	-1.4854	2.1328	0.48616	0.99997
COG2036	0.0340461	0.00967108	0.0544172		COG0511	1.2095	1.0146	0.23322	0.84395		COG4760	3.3175	2.9837	0.2662	0.96248		COG4095	1.2449	1.7898	0.48671	0.99997
COG4845	0.0339689	0.0332724	0.0163718		COG2021	2.2879	1.9198	0.23336	0.84395		COG0618	0.92838	0.8354	0.26644	0.96248		COG1024	-0.99604	1.4333	0.48711	0.99997
COG0456	0.0339145	0.0710993	0.0605516		COG1340	-1.9073	1.6005	0.23338	0.84395		COG4642	-1.1898	1.071	0.26658	0.96248		COG0031	0.38091	0.54836	0.48728	0.99997
COG1524	0.0339142	0.051208	0.0486573		COG0413	0.71737	0.60209	0.23347	0.84395		COG4769	2.3715	2.135	0.26667	0.96248		COG0257	0.85014	1.225	0.48769	0.99997
COG0395	0.0336621	0.0866549	0.10268		COG2822	-3.0294	2.5442	0.23376	0.84395		COG0090	-0.76457	0.68924	0.2673	0.96248		COG2153	-0.68292	0.98457	0.48792	0.99997
COG1598	0.0336608	0.00959388	0.00886863		COG2501	3.9656	3.3307	0.23381	0.84395		COG4744	3.2676	2.946	0.26736	0.96248		COG0256	0.56833	0.82051	0.48852	0.99997
COG3959	0.0335432	0.0244691	0.0315663		COG2905	2.7042	2.2742	0.23442	0.84395		COG2065	2.4566	2.2163	0.26768	0.96248		COG0079	-0.3621	0.52309	0.48879	0.99997
COG1555	0.0335412	0.0502532	0.0339534		COG0346	-1.5301	1.2882	0.23492	0.84395		COG4694	1.7815	1.6084	0.26803	0.96248		COG0561	0.29166	0.42146	0.48892	0.99997
COG1005	0.0335153	0.0312658	0.0349131		COG0566	0.64876	0.54639	0.23509	0.84395		COG2740	2.4382	2.2032	0.26844	0.96248		COG0607	-0.38953	0.56368	0.48954	0.99997
COG0556	0.0333779	0.0649128	0.0827164		COG4983	1.9062	1.6056	0.23515	0.84395		COG1134	1.0639	0.96165	0.26858	0.96248		COG2359	2.5678	3.7195	0.48996	0.99997
COG0516	0.0332982	0.0437266	0.05244		COG4372	-1.3617	1.1484	0.23572	0.84395		COG2308	2.5366	2.2932	0.26867	0.96248		COG0203	0.49755	0.72144	0.49041	0.99997
COG1966	0.0332243	0.0621586	0.0618337		COG0697	0.64011	0.53988	0.23576	0.84395		COG3589	3.3861	3.0616	0.26874	0.96248		COG1819	-1.1435	1.6594	0.49077	0.99997
COG0859	0.0331833	0.0315855	0.0480099		COG1215	0.86751	0.73291	0.23655	0.84395		COG2188	2.054	1.8607	0.26965	0.96248		COG1842	1.6587	2.4088	0.49107	0.99997
COG0165	0.0330739	0.0411329	0.0524109		COG0715	0.73287	0.61994	0.23714	0.84395		COG1782	1.9482	1.7651	0.2697	0.96248		COG2839	1.8784	2.7283	0.49113	0.99997
COG2059	0.0330261	0.0669932	0.0724045		COG4422	0.7369	0.6242	0.23778	0.84395		COG1079	1.9834	1.7972	0.26975	0.96248		COG0471	-0.27501	0.40132	0.49318	0.99997
COG2009	0.0330086	0.0201744	0.0242282		COG0589	-1.6898	1.4316	0.23786	0.84395		COG1131	-0.68345	0.61971	0.27009	0.96248		COG0277	-0.4184	0.61135	0.49373	0.99997
COG0015	0.0329373	0.0534108	0.0646376		COG0847	1.0198	0.8645	0.23812	0.84395		COG4926	2.0449	1.8561	0.27057	0.96248		COG4823	-0.79041	1.1555	0.49394	0.99997
COG0614	0.0328847	0.0458607	0.0385984		COG3610	2.7286	2.3161	0.23876	0.84395		COG0776	-0.62638	0.56863	0.27065	0.96248		COG0846	-0.40123	0.58662	0.49399	0.99997
COG0345	0.0328563	0.0620841	0.0341579		COG1312	-0.63221	0.53684	0.23893	0.84395		COG3243	-3.7712	3.4244	0.27077	0.96248		COG2816	-0.84368	1.2337	0.49406	0.99997
COG4992	0.0327666	0.0631852	0.0562872		COG1478	-2.4872	2.1153	0.23965	0.84395		COG3597	2.5055	2.2761	0.27097	0.96248		COG0604	-1.4203	2.0806	0.49483	0.99997
COG0469	0.0327486	0.0237118	0.0368877		COG4864	-1.4977	1.2744	0.23993	0.84395		COG1575	1.1963	1.0873	0.27123	0.96248		COG2166	0.66649	0.97633	0.49483	0.99997
COG4656	0.0327282	0.0467037	0.0664293		COG2308	2.6896	2.2906	0.24031	0.84395		COG0176	-1.9121	1.7408	0.27201	0.96248		COG0725	-1.1484	1.6825	0.4949	0.99997
COG1399	0.0327048	0.0193971	0.0383729		COG2930	3.2157	2.742	0.2409	0.84395		COG3512	3.4392	3.132	0.27217	0.96248		COG3943	-0.73767	1.0842	0.49627	0.99997
COG1649	0.0326994	0.0660851	0.0612882		COG3712	0.67096	0.57213	0.2409	0.84395		COG1026	2.0376	1.8577	0.27271	0.96248		COG3876	1.5358	2.2574	0.49629	0.99997
COG0707	0.0326784	0.0461192	0.0567437		COG2968	1.5767	1.3446	0.24093	0.84395		COG5373	1.0307	0.94055	0.27313	0.96248		COG1040	-0.74677	1.1002	0.4973	0.99997
COG2199	0.0325652	0.111465	0.0863304		COG0129	0.65571	0.5594	0.24113	0.84395		COG5280	1.9736	1.8018	0.27336	0.96248		COG1779	1.1334	1.671	0.49759	0.99997
COG0492	0.0324968	0.059559	0.0550865		COG0573	2.8007	2.3895	0.24116	0.84395		COG2905	2.4923	2.2772	0.27376	0.96248		COG0568	-0.31489	0.46434	0.49769	0.99997
COG2942	0.0324924	0.045297	0.0357014		COG0200	-1.0802	0.92161	0.24119	0.84395		COG1589	1.1685	1.0692	0.27448	0.96248		COG1179	-0.81403	1.2015	0.49806	0.99997
COG0789	0.032471	0.0563887	0.039726		COG0503	0.81205	0.69309	0.24134	0.84395		COG2332	2.9921	2.7388	0.27462	0.96248		COG4938	-0.89084	1.3215	0.50024	0.99997
COG1470	0.0324282	0.0387253	0.0391452		COG0214	-1.6513	1.4096	0.24141	0.84395		COG3118	-1.0675	0.97827	0.27518	0.96248		COG2982	-0.36526	0.54252	0.50077	0.99997
COG0356	0.0324108	0.0332699	0.0255037		COG4259	-2.4084	2.06	0.24237	0.84395		COG0212	1.0108	0.92684	0.27547	0.96248		COG0818	-2.2173	3.2978	0.50135	0.99997
COG2361	0.0323326	0.0187536	0.00975467		COG3211	2.6839	2.2969	0.24261	0.84395		COG5126	-1.3014	1.1935	0.27552	0.96248		COG4925	0.96718	1.4424	0.50253	0.99997
COG0511	0.0322693	0.0729565	0.0416245		COG0758	1.1441	0.98013	0.2431	0.84395		COG0312	1.9905	1.8254	0.27553	0.96248		COG3589	-2.0688	3.0867	0.50272	0.99997
COG2221	0.0322476	0.00570574	0.00822762		COG4409	-1.9074	1.6344	0.2432	0.84395		COG1173	1.5927	1.4613	0.27572	0.96248		COG4154	1.882	2.8103	0.50305	0.99997
COG1638	0.0322433	0.0157936	0.0283233		COG1816	-1.7786	1.5258	0.24375	0.84395		COG0539	-0.53552	0.49144	0.27585	0.96248		COG0483	-0.44116	0.65877	0.50306	0.99997
COG3416	0.032236	0.00703312	0.0272489		COG4626	2.1437	1.8392	0.24378	0.84395		COG1387	1.5107	1.3886	0.27661	0.96248		COG0188	0.23374	0.34919	0.50326	0.99997
COG0190	0.032131	0.0392901	0.0358666		COG1477	1.033	0.88744	0.24441	0.84395		COG0411	1.8043	1.6629	0.2779	0.96248		COG2244	-0.41719	0.62327	0.50327	0.99997
COG3837	0.0320508	0.0447427	0.0331466		COG0003	-3.9699	3.4108	0.24445	0.84395		COG4284	-1.5671	1.4463	0.27856	0.96248		COG0215	0.26371	0.39462	0.50397	0.99997
COG1350	0.0320424	0.0419474	0.0564591		COG4769	2.4814	2.1339	0.24489	0.84395		COG1401	-1.5861	1.4648	0.27891	0.96248		COG0288	0.63706	0.95423	0.50438	0.99997
COG3264	0.0319984	0.0471611	0.025241		COG2244	0.68745	0.59147	0.24512	0.84395		COG3525	-0.77084	0.71192	0.27891	0.96248		COG5842	1.4816	2.2233	0.50515	0.99997
COG1266	0.0319668	0.0558686	0.0487496		COG2243	2.8709	2.4703	0.24516	0.84395		COG0254	0.95518	0.88244	0.27906	0.96248		COG0263	-0.64704	0.97098	0.50517	0.99997
COG0004	0.0319177	0.0833764	0.0578631		COG0124	-0.74233	0.63892	0.24529	0.84395		COG0558	-0.45771	0.42309	0.27933	0.96248		COG2030	-0.6345	0.95418	0.50607	0.99997
COG0275	0.0318642	0.0475998	0.0358391		COG1998	-2.7518	2.3718	0.24597	0.84395		COG1502	-0.7921	0.73253	0.27955	0.96248		COG5456	-2.5084	3.7735	0.50622	0.99997
COG2759	0.0318477	0.0401878	0.0353823		COG1863	3.685	3.1772	0.24612	0.84395		COG1724	-2.5805	2.3875	0.27976	0.96248		COG1117	-2.0978	3.1582	0.50654	0.99997
COG3458	0.0317141	0.0517066	0.0426979		COG4245	-1.4103	1.2162	0.24623	0.84395		COG2939	1.8961	1.7555	0.28012	0.96248		COG0847	-0.6041	0.91059	0.50707	0.99997
COG1089	0.0317102	0.0451692	0.0381979		COG1320	3.9781	3.4315	0.24635	0.84395		COG0548	0.55284	0.5121	0.28034	0.96248		COG0292	-0.3927	0.59204	0.50714	0.99997
COG5803	0.0316249	0.00277847	0.00405223		COG0207	0.81004	0.6988	0.24638	0.84395		COG0169	0.86089	0.79757	0.28041	0.96248		COG4305	1.398	2.11	0.50761	0.99997
COG1826	0.0316094	0.022997	0.0200471		COG1763	3.4478	2.975	0.24649	0.84395		COG0386	-0.53036	0.49173	0.28078	0.96248		COG0214	0.98286	1.4881	0.50895	0.99997
COG2070	0.0315135	0.0118048	0.0261148		COG0547	1.2165	1.0497	0.2465	0.84395		COG3236	-2.1797	2.0218	0.28097	0.96248		COG0620	1.3944	2.1115	0.50902	0.99997
COG1508	0.0315049	0.0469962	0.0349211		COG5513	-2.6464	2.2847	0.24673	0.84395		COG2876	0.83619	0.77764	0.28224	0.96248		COG0140	-1.3183	1.998	0.50936	0.99997
COG0771	0.031492	0.0419737	0.0614438		COG0405	2.5142	2.1717	0.24699	0.84395		COG0407	-1.3098	1.2181	0.28225	0.96248		COG0193	0.49284	0.74714	0.50949	0.99997
COG0151	0.0314615	0.0496708	0.0559739		COG0280	-0.58011	0.50213	0.24797	0.84395		COG0737	-0.77999	0.7258	0.28253	0.96248		COG3507	-0.24812	0.37632	0.50967	0.99997
COG2985	0.0314505	0.0508511	0.0482298		COG1799	-2.2989	1.9909	0.24822	0.84395		COG2869	0.95255	0.88658	0.28264	0.96248		COG3284	-1.5175	2.3038	0.51009	0.99997
COG1403	0.0314058	0.0674535	0.0274539		COG1354	2.1569	1.8683	0.24829	0.84395		COG0521	1.9253	1.7922	0.28271	0.96248		COG1493	-1.1269	1.7121	0.51038	0.99997
COG0743	0.0313921	0.0569282	0.0547022		COG1062	3.4832	3.0173	0.24833	0.84395		COG1364	2.185	2.039	0.2839	0.96248		COG2165	0.62432	0.9491	0.51066	0.99997
COG2255	0.0313446	0.0419823	0.0653076		COG4057	-3.0029	2.6014	0.24836	0.84395		COG0666	-1.7408	1.6268	0.28456	0.96248		COG1309	-0.61516	0.93612	0.51109	0.99997
COG0289	0.0313027	0.0324322	0.0434152		COG4961	-2.3863	2.0687	0.2487	0.84403		COG2006	-1.3462	1.2607	0.28562	0.96248		COG0272	-0.33056	0.50324	0.51127	0.99997
COG0755	0.0312615	0.0486179	0.0360659		COG0496	1.0108	0.87733	0.24925	0.84413		COG0674	-0.41972	0.39312	0.28568	0.96248		COG4773	-1.0113	1.5401	0.51142	0.99997
COG0069	0.0312272	0.0296111	0.0263167		COG1985	-1.3805	1.1984	0.24935	0.84413		COG2859	-1.0466	0.98031	0.28571	0.96248		COG1564	-0.85137	1.2968	0.5115	0.99997
COG4372	0.0311803	0.0159117	0.0185482		COG2323	2.6961	2.3463	0.25051	0.84549		COG0093	-0.68005	0.63838	0.28675	0.96248		COG3418	1.9635	2.9909	0.5115	0.99997
COG3341	0.031091	0.0162052	0.0301106		COG1435	-0.79153	0.68913	0.25073	0.84549		COG0655	0.64251	0.60423	0.28762	0.96248		COG2319	0.81637	1.2452	0.51209	0.99997
COG4221	0.0310522	0.0341332	0.0282002		COG1520	1.9152	1.6675	0.25074	0.84549		COG2022	1.6909	1.5904	0.28769	0.96248		COG1541	0.27068	0.41309	0.51229	0.99997
COG1620	0.0309558	0.0250973	0.0366078		COG0505	0.88003	0.76744	0.2515	0.84549		COG2009	-0.76801	0.72282	0.288	0.96248		COG2198	1.1433	1.745	0.51237	0.99997
COG0341	0.0309265	0.0302012	0.0437201		COG0594	0.91696	0.80078	0.25217	0.84549		COG0810	-0.53196	0.50072	0.28805	0.96248		COG0788	-0.84697	1.293	0.51243	0.99997
COG1181	0.030862	0.0417293	0.0395495		COG0188	-0.37908	0.33113	0.25229	0.84549		COG5513	-2.4219	2.283	0.28875	0.96248		COG2309	1.422	2.171	0.51246	0.99997
COG1045	0.030825	0.0449367	0.044673		COG1725	1.189	1.0388	0.25238	0.84549		COG1573	1.987	1.8737	0.28894	0.96248		COG0455	-0.87649	1.3386	0.51261	0.99997
COG1435	0.0307515	0.026866	0.0320332		COG4874	-2.7635	2.4149	0.25248	0.84549		COG0255	-1.1389	1.0741	0.28899	0.96248		COG5519	1.0692	1.6346	0.51304	0.99997
COG1160	0.0307307	0.0576502	0.0561542		COG1051	1.3397	1.1708	0.25253	0.84549		COG2807	-2.0602	1.9462	0.28978	0.96248		COG1995	-0.50368	0.77016	0.51311	0.99997
COG1175	0.0307168	0.0618556	0.080303		COG2852	-1.127	0.98647	0.25328	0.84595		COG3182	-2.9744	2.8133	0.29039	0.96248		COG3637	-0.51622	0.7894	0.51316	0.99997
COG2359	0.0306726	0.000583261	0.00367191		COG4124	-0.76188	0.66751	0.25371	0.84595		COG0013	-0.51666	0.48872	0.29044	0.96248		COG3127	-1.5202	2.3291	0.51396	0.99997
COG0392	0.0306412	0.0531435	0.0633995		COG0078	-0.71351	0.62523	0.25378	0.84595		COG2182	-0.81893	0.7748	0.29054	0.96248		COG1974	-0.84123	1.29	0.51432	0.99997
COG0313	0.0305687	0.0325267	0.0416509		COG1373	0.7055	0.61837	0.25391	0.84595		COG0036	0.86617	0.81967	0.29064	0.96248		COG3417	0.71744	1.104	0.51578	0.99997
COG1309	0.0305505	0.0903562	0.0585739		COG1690	2.0996	1.8424	0.25445	0.84673		COG0518	-1.9097	1.8091	0.29115	0.96248		COG1108	1.2637	1.9464	0.51618	0.99997
COG0682	0.0304948	0.0451704	0.042872		COG2771	1.4033	1.2334	0.25525	0.84676		COG2894	2.1271	2.0152	0.29118	0.96248		COG1502	-0.50124	0.77231	0.51633	0.99997
COG0498	0.0304446	0.0592821	0.0305096		COG4064	-2.5222	2.2175	0.25537	0.84676		COG1228	1.663	1.576	0.29132	0.96248		COG1074	-0.49494	0.76451	0.51738	0.99997
COG1066	0.0304323	0.0608002	0.056725		COG1319	2.6088	2.2959	0.25583	0.84676		COG2509	0.74526	0.70638	0.29141	0.96248		COG1893	0.44517	0.6881	0.51766	0.99997
COG0322	0.0303755	0.0521365	0.0509746		COG3083	2.3418	2.0615	0.25596	0.84676		COG0532	0.487	0.4617	0.29152	0.96248		COG1950	1.5052	2.3271	0.51776	0.99997
COG0128	0.0303745	0.0439123	0.0521562		COG1716	-0.68773	0.60558	0.2561	0.84676		COG4946	0.55728	0.52853	0.2917	0.96248		COG0719	0.35915	0.55606	0.51835	0.99997
COG1360	0.0303702	0.0377738	0.0215057		COG1145	2.1584	1.9026	0.25661	0.84676		COG4709	2.8675	2.7238	0.29246	0.96248		COG1464	-0.82269	1.2745	0.51861	0.99997
COG0136	0.0303592	0.0415191	0.0516978		COG2233	1.2944	1.141	0.25663	0.84676		COG0428	0.95959	0.91348	0.2935	0.96248		COG3326	-0.83452	1.2949	0.51928	0.99997
COG3958	0.0301558	0.0361537	0.0439357		COG2885	-0.56505	0.49894	0.25742	0.84835		COG0601	1.2339	1.1759	0.29405	0.96248		COG1062	-2.0182	3.1332	0.51949	0.99997
COG0270	0.0301342	0.044858	0.0284499		COG3675	-1.7632	1.5607	0.25857	0.8511		COG4059	-1.34	1.2812	0.2956	0.96248		COG1574	-0.4108	0.63831	0.51986	0.99997
COG0796	0.0300888	0.0329317	0.0433376		COG1757	0.79369	0.70363	0.25933	0.85124		COG0101	0.66529	0.63634	0.29579	0.96248		COG1088	-0.37043	0.57592	0.52009	0.99997
COG0761	0.0300834	0.0426546	0.0348829		COG2869	0.99931	0.88621	0.25948	0.85124		COG0486	0.72937	0.69781	0.29591	0.96248		COG1462	0.96169	1.4955	0.52019	0.99997
COG0509	0.0300406	0.0243349	0.0275597		COG3735	2.1235	1.8842	0.25975	0.85124		COG1422	-1.449	1.3871	0.29617	0.96248		COG1660	0.61397	0.95554	0.52052	0.99997
COG0180	0.0300355	0.0391016	0.0469177		COG1129	1.1185	0.9932	0.26009	0.85124		COG0017	-0.75369	0.72165	0.2963	0.96248		COG4261	-0.95887	1.4956	0.52145	0.99997
COG4640	0.0300322	0.0347424	0.0544439		COG0008	-0.5538	0.49184	0.26017	0.85124		COG1315	-1.5725	1.5099	0.29766	0.96248		COG0695	-1.3456	2.1026	0.52218	0.99997
COG4785	0.0300018	0.0201268	0.0203408		COG1153	-2.2062	1.9612	0.26062	0.8517		COG0857	3.6159	3.4738	0.29793	0.96248		COG0077	0.3831	0.59903	0.52248	0.99997
COG2954	0.0299541	0.0468502	0.0299326		COG0169	0.89627	0.79726	0.26093	0.8517		COG4054	-2.5011	2.4032	0.29799	0.96248		COG3169	-0.84001	1.314	0.52263	0.99997
COG0611	0.0298736	0.0304984	0.034183		COG3299	2.1112	1.8806	0.26159	0.85282		COG1473	1.2029	1.156	0.29808	0.96248		COG2386	1.4658	2.2936	0.52277	0.99997
COG0779	0.0298248	0.03488	0.0301009		COG3505	0.79971	0.71407	0.26275	0.85538		COG3669	0.96275	0.92529	0.29811	0.96248		COG1915	1.9605	3.0691	0.52296	0.99997
COG1727	0.0298052	0.0193547	0.0490184		COG0218	1.2859	1.1489	0.263	0.85538		COG2220	-0.38885	0.3742	0.29874	0.96248		COG1206	-1.2864	2.0139	0.52298	0.99997
COG0402	0.029805	0.0624502	0.0583689		COG0681	-0.6582	0.58901	0.2638	0.85581		COG2066	1.9145	1.8456	0.29958	0.96248		COG0183	-1.2676	1.9845	0.52299	0.99997
COG1235	0.0297873	0.0590882	0.0420622		COG0789	0.60864	0.54477	0.26389	0.85581		COG1061	0.75929	0.73287	0.30018	0.96248		COG0195	0.35453	0.55531	0.52319	0.99997
COG0251	0.0297561	0.053002	0.0426401		COG0179	0.72842	0.65223	0.26407	0.85581		COG0279	2.5071	2.4204	0.30027	0.96248		COG1026	1.2418	1.9505	0.52435	0.99997
COG1187	0.0297435	0.0514171	0.0729405		COG3494	-2.365	2.1207	0.26476	0.85678		COG0481	0.49189	0.47489	0.3003	0.96248		COG4818	2.3907	3.7552	0.52437	0.99997
COG1158	0.0296611	0.0413739	0.0516367		COG2365	1.0436	0.93627	0.265	0.85678		COG3628	-2.4933	2.4084	0.30055	0.96248		COG2265	0.43841	0.68876	0.52444	0.99997
COG2265	0.0295386	0.0458608	0.0637296		COG4666	1.9916	1.7923	0.26648	0.86054		COG2013	-1.6097	1.5568	0.30114	0.96248		COG1927	-1.1485	1.8047	0.52453	0.99997
COG0683	0.0294828	0.0706841	0.0354164		COG3275	1.0448	0.94249	0.26761	0.86249		COG1572	1.1937	1.1547	0.30122	0.96248		COG0247	0.39384	0.61987	0.52519	0.99997
COG0141	0.0294381	0.0442353	0.037246		COG0159	0.65779	0.59349	0.26771	0.86249		COG4057	-2.6863	2.601	0.3017	0.96248		COG0339	-0.25109	0.39531	0.52531	0.99997
COG3855	0.0294292	0.0401345	0.0410989		COG2001	-0.73275	0.66245	0.26868	0.86317		COG0638	-1.3996	1.3554	0.30177	0.96248		COG0323	-0.37732	0.59517	0.5261	0.99997
COG0037	0.0294121	0.0700015	0.0503202		COG2372	-2.2796	2.0622	0.26897	0.86317		COG4485	0.92694	0.89782	0.30187	0.96248		COG2377	1.1817	1.8646	0.52625	0.99997
COG2008	0.0293203	0.0388776	0.046568		COG1394	-1.4745	1.3347	0.26927	0.86317		COG0384	2.1724	2.1059	0.30225	0.96248		COG0305	-0.40087	0.6332	0.52668	0.99997
COG1061	0.0292214	0.0573129	0.0583971		COG4938	1.3848	1.2555	0.27002	0.86317		COG1102	-0.66353	0.64335	0.30236	0.96248		COG3832	-1.0113	1.5983	0.52693	0.99997
COG1452	0.0290655	0.0382578	0.0467466		COG4866	1.3113	1.1892	0.2702	0.86317		COG0151	0.52908	0.5131	0.30247	0.96248		COG2355	-0.4826	0.76314	0.52713	0.99997
COG2509	0.0290643	0.0479061	0.0543248		COG1989	-1.8962	1.7221	0.27085	0.86317		COG0595	1.1833	1.1478	0.30257	0.96248		COG2968	0.87806	1.3924	0.52831	0.99997
COG0302	0.0290091	0.0352878	0.0277141		COG0262	1.2201	1.1099	0.27163	0.86317		COG2804	1.5279	1.4824	0.3027	0.96248		COG0553	0.35507	0.56323	0.52842	0.99997
COG4074	0.0289699	0.00113971	0.000606842		COG0494	1.0026	0.9127	0.27199	0.86317		COG0242	-0.54927	0.53326	0.303	0.96248		COG3055	0.67104	1.0647	0.52853	0.99997
COG0217	0.0289212	0.0298671	0.0411928		COG1563	3.1756	2.8911	0.27203	0.86317		COG2890	0.51448	0.49969	0.3032	0.96248		COG0325	-0.56288	0.89372	0.52881	0.99997
COG1040	0.0289107	0.0433788	0.028874		COG0556	0.76441	0.69596	0.27205	0.86317		COG0765	1.0616	1.0318	0.30352	0.96248		COG0525	0.35659	0.56618	0.52882	0.99997
COG1482	0.0288548	0.0461851	0.0534791		COG0609	1.4839	1.3523	0.27249	0.86317		COG3847	-2.5621	2.4924	0.30396	0.96248		COG1941	-1.0511	1.6702	0.52913	0.99997
COG2086	0.0288367	0.0349201	0.0448515		COG3591	1.0115	0.92213	0.27269	0.86317		COG3264	-0.56374	0.54883	0.30434	0.96248		COG1109	0.33695	0.53579	0.52942	0.99997
COG5279	0.0288313	0.0282072	0.0367408		COG3341	-1.0352	0.94383	0.27273	0.86317		COG2064	2.0459	1.9947	0.30506	0.96248		COG3957	1.3543	2.1541	0.52952	0.99997
COG0014	0.0288271	0.0532469	0.054765		COG0037	1.0349	0.94416	0.27302	0.86317		COG1129	1.0188	0.99341	0.30512	0.96248		COG3646	-0.95406	1.5176	0.52956	0.99997
COG1908	0.0288042	0.00406355	0.0105441		COG0651	2.2254	2.0304	0.27307	0.86317		COG2339	1.1774	1.1513	0.30646	0.96248		COG1799	1.3188	2.1003	0.53006	0.99997
COG1744	0.0287934	0.0437365	0.0520921		COG2235	2.3004	2.1017	0.27372	0.86317		COG0249	0.4556	0.44555	0.30652	0.96248		COG1908	1.1799	1.8795	0.53013	0.99997
COG3596	0.0287764	0.00732898	0.011535		COG0502	2.2152	2.0242	0.2738	0.86317		COG4118	-1.6856	1.6485	0.30655	0.96248		COG0377	-0.68502	1.0919	0.53043	0.99997
COG0117	0.0287475	0.0272926	0.0294421		COG2377	1.9879	1.82	0.27473	0.86317		COG3975	1.606	1.5715	0.30681	0.96248		COG1782	-1.1499	1.8347	0.5308	0.99997
COG3444	0.0287465	0.000921862	0.00682321		COG3618	1.2801	1.1722	0.2748	0.86317		COG1386	2.1332	2.0886	0.30709	0.96248		COG0017	0.47634	0.76162	0.53169	0.99997
COG4977	0.0286606	0.0686874	0.0534289		COG5591	-2.8263	2.5941	0.27592	0.86317		COG0573	2.4456	2.3949	0.30719	0.96248		COG4540	-1.5446	2.4707	0.53188	0.99997
COG1970	0.0286544	0.0252323	0.0253512		COG5238	-3.6929	3.3905	0.27607	0.86317		COG3210	-0.66616	0.65246	0.30726	0.96248		COG3886	0.87175	1.3957	0.53223	0.99997
COG2173	0.0286307	0.0478295	0.0426218		COG3940	2.7503	2.5251	0.27609	0.86317		COG0395	1.3501	1.3227	0.30741	0.96248		COG1521	-0.44777	0.71796	0.53285	0.99997
COG5000	0.0286231	0.0826142	0.0441556		COG5001	1.501	1.3803	0.27683	0.86317		COG3711	-1.7967	1.7626	0.30805	0.96248		COG2160	-0.30714	0.49262	0.53297	0.99997
COG3598	0.0286017	0.0520429	0.0522209		COG0014	0.58169	0.53503	0.27695	0.86317		COG0445	-0.87841	0.86194	0.30815	0.96248		COG0773	0.39629	0.63591	0.53317	0.99997
COG0009	0.0284619	0.033566	0.0572243		COG3052	-2.3595	2.1722	0.27736	0.86317		COG1584	-1.8331	1.8012	0.30883	0.96248		COG5905	-1.6632	2.6728	0.53375	0.99997
COG1246	0.0284346	0.0654488	0.0580827		COG1593	1.7296	1.5923	0.27739	0.86317		COG2003	-0.62789	0.61719	0.309	0.96248		COG2031	1.402	2.2534	0.53384	0.99997
COG2335	0.0283897	0.0618498	0.024043		COG0284	1.1612	1.0695	0.27757	0.86317		COG2317	1.9189	1.8875	0.30934	0.96248		COG1640	-0.33179	0.53495	0.53512	0.99997
COG2177	0.0283841	0.0350106	0.0292214		COG1315	-1.639	1.5096	0.2776	0.86317		COG3340	1.7937	1.7647	0.30943	0.96248		COG1743	1.6831	2.7137	0.53512	0.99997
COG1838	0.0283719	0.0142318	0.0200791		COG0633	2.7087	2.4956	0.27775	0.86317		COG2326	2.1425	2.11	0.30992	0.96248		COG0646	0.43327	0.6986	0.53513	0.99997
COG0685	0.0282818	0.0387311	0.0407037		COG5279	-0.92871	0.85579	0.27783	0.86317		COG1234	0.61342	0.60436	0.31012	0.96248		COG2843	0.56477	0.91074	0.53518	0.99997
COG1007	0.0282684	0.0348054	0.0274367		COG3910	2.3967	2.2086	0.27785	0.86317		COG3537	1.1348	1.1187	0.31039	0.96248		COG0839	-0.6314	1.0187	0.53538	0.99997
COG0300	0.0282561	0.0632602	0.0842371		COG1011	0.60053	0.55362	0.27804	0.86317		COG0624	0.5218	0.51454	0.31053	0.96248		COG4231	0.99488	1.6069	0.53584	0.99997
COG0327	0.0282055	0.0370161	0.0374572		COG2818	2.0561	1.8967	0.27835	0.86318		COG1713	1.7018	1.679	0.31078	0.96248		COG5433	-1.1416	1.8446	0.53599	0.99997
COG5485	0.0281137	0.000212059	0.00592587		COG1057	0.94669	0.87454	0.27903	0.86338		COG5905	2.6898	2.6576	0.31148	0.96248		COG5837	2.0596	3.3314	0.53643	0.99997
COG1087	0.0281119	0.0513416	0.0430805		COG2835	3.1472	2.9075	0.27905	0.86338		COG3339	-0.5578	0.55138	0.31171	0.96248		COG0426	0.38115	0.61728	0.53693	0.99997
COG0002	0.0280098	0.0433405	0.037876		COG1254	2.1073	1.9505	0.27998	0.86527		COG5635	-1.5811	1.5634	0.31187	0.96248		COG0537	-0.4036	0.65514	0.53786	0.99997
COG3884	0.0279126	0.0457117	0.0411075		COG1024	-1.4632	1.3558	0.28047	0.86577		COG0067	0.86984	0.86088	0.3123	0.96248		COG5542	-1.7459	2.839	0.53856	0.99997
COG1995	0.0278784	0.0418719	0.0309036		COG2007	-3.2736	3.0351	0.28077	0.86577		COG0086	-0.45857	0.45403	0.31249	0.96248		COG5337	0.33386	0.54291	0.53858	0.99997
COG0199	0.0278534	0.0229009	0.0318539		COG4933	-2.0341	1.8889	0.28153	0.86713		COG1156	-0.86021	0.85168	0.31249	0.96248		COG0318	0.22613	0.36793	0.53881	0.99997
COG0404	0.0278246	0.0588501	0.0302489		COG0213	-1.3558	1.2599	0.28187	0.86721		COG5277	-1.3256	1.3137	0.31293	0.96275		COG2256	0.55879	0.90946	0.53894	0.99997
COG1156	0.0278058	0.017448	0.0204465		COG2208	0.48746	0.45433	0.28331	0.86843		COG1696	1.1725	1.1634	0.31353	0.96348		COG4880	1.6758	2.7284	0.53908	0.99997
COG1726	0.0277896	0.0341654	0.0336154		COG1826	-1.2418	1.158	0.28358	0.86843		COG1514	1.7205	1.7091	0.31408	0.96348		COG5523	1.0932	1.7831	0.53983	0.99997
COG4839	0.0277462	0.00279835	0.00392324		COG2848	1.5063	1.4053	0.2838	0.86843		COG0259	3.6633	3.6423	0.31452	0.96348		COG1012	-0.42719	0.69809	0.54057	0.99997
COG0615	0.0277242	0.0248964	0.040034		COG0036	0.87833	0.81953	0.28383	0.86843		COG2887	1.0779	1.0736	0.31534	0.96348		COG1394	0.86105	1.4081	0.54086	0.99997
COG1213	0.0277238	0.0310911	0.0410028		COG1748	-0.67985	0.63474	0.28414	0.86843		COG0477	-0.94423	0.94295	0.31666	0.96348		COG1038	-0.45772	0.74886	0.54105	0.99997
COG0706	0.0277167	0.05023	0.0527901		COG1915	-3.1159	2.9094	0.28418	0.86843		COG3894	2.3486	2.3456	0.3167	0.96348		COG2360	-0.74238	1.2163	0.54162	0.99997
COG2268	0.0277114	0.032716	0.0344705		COG0428	0.97723	0.91338	0.28466	0.86893		COG1774	-0.42138	0.42093	0.31679	0.96348		COG3393	-1.2324	2.0239	0.54259	0.99997
COG0084	0.0276965	0.042406	0.044673		COG3845	1.754	1.6422	0.28551	0.87025		COG0719	0.52708	0.52779	0.31796	0.96348		COG2067	-0.28887	0.47446	0.54263	0.99997
COG0701	0.0276817	0.0465187	0.0402963		COG4591	1.0324	0.96764	0.28601	0.87025		COG0823	0.58113	0.58214	0.31815	0.96348		COG0605	-0.67065	1.1025	0.54298	0.99997
COG0589	0.0276664	0.011416	0.162821		COG0233	-0.58555	0.54912	0.28627	0.87025		COG5561	2.3676	2.3745	0.31872	0.96348		COG1757	-0.4508	0.74128	0.54309	0.99997
COG4409	0.0276623	0.00955045	0.0101637		COG2836	3.1759	2.9815	0.28678	0.87025		COG5293	-2.512	2.5205	0.31895	0.96348		COG2068	-1.1783	1.938	0.54317	0.99997
COG3391	0.027623	0.0312681	0.0308631		COG2222	-1.6267	1.5276	0.28693	0.87025		COG1343	-2.3108	2.3205	0.31934	0.96348		COG2313	1.3339	2.1974	0.54383	0.99997
COG4188	0.027592	0.021333	0.0265043		COG2865	0.49986	0.46947	0.287	0.87025		COG1890	-1.9234	1.9321	0.31948	0.96348		COG1668	0.4241	0.69885	0.54395	0.99997
COG1893	0.027567	0.0257334	0.0331607		COG0498	0.72499	0.68274	0.28829	0.8705		COG4152	1.9232	1.9346	0.32017	0.96348		COG1127	-0.60982	1.005	0.544	0.99997
COG4055	0.027561	0.00507437	0.0185771		COG1106	1.3499	1.2715	0.28838	0.8705		COG3105	2.3151	2.3301	0.32043	0.96348		COG3263	-1.0463	1.7264	0.5445	0.99997
COG5659	0.0275562	0.0536365	0.0296844		COG4194	2.6897	2.5358	0.28884	0.8705		COG0367	1.1319	1.1405	0.321	0.96348		COG3710	0.70187	1.1588	0.54472	0.99997
COG0663	0.0275458	0.0255993	0.0193087		COG0174	0.96238	0.90738	0.28886	0.8705		COG3620	1.5454	1.5574	0.32107	0.96348		COG1413	1.0955	1.8091	0.54481	0.99997
COG1974	0.0274337	0.0538085	0.033382		COG1873	-1.5847	1.4943	0.28891	0.8705		COG1658	2.0227	2.0387	0.32113	0.96348		COG4624	0.47512	0.78474	0.54488	0.99997
COG1029	0.0274272	0.00403069	0.00617781		COG2385	0.64408	0.60743	0.289	0.8705		COG3394	3.1408	3.1688	0.32161	0.96348		COG4021	-1.5336	2.5333	0.54494	0.99997
COG4580	0.0273912	0.00960295	0.0108926		COG2050	0.59056	0.55741	0.28939	0.87073		COG4108	1.1178	1.1282	0.32181	0.96348		COG4946	0.33662	0.55624	0.54506	0.99997
COG1503	0.0273733	0.00822465	0.00245633		COG0531	1.5299	1.4452	0.28978	0.87094		COG4580	-1.4992	1.5132	0.32182	0.96348		COG3218	-1.7425	2.8819	0.54543	0.99997
COG0452	0.0273674	0.0374145	0.0341277		COG0607	0.56469	0.53521	0.29139	0.87336		COG0758	0.97062	0.98047	0.32219	0.96348		COG2116	0.46721	0.77289	0.54551	0.99997
COG2859	0.027336	0.0224083	0.0170731		COG2906	2.7275	2.5856	0.29149	0.87336		COG0496	0.86914	0.87796	0.3222	0.96348		COG1235	-0.56616	0.93917	0.54662	0.99997
COG0775	0.0272023	0.0381869	0.0430565		COG5842	-2.2213	2.1069	0.29175	0.87336		COG1998	-2.3466	2.3715	0.32241	0.96348		COG1471	0.89093	1.4781	0.54667	0.99997
COG5266	0.0271722	0.00612349	0.00361412		COG0617	1.204	1.1423	0.29186	0.87336		COG3090	1.8657	1.8868	0.32277	0.96348		COG2746	-1.1757	1.9513	0.54683	0.99997
COG0475	0.0271554	0.0456313	0.0415198		COG0245	1.1632	1.105	0.29249	0.87345		COG3893	0.93519	0.946	0.32288	0.96348		COG0161	-1.2632	2.1025	0.54796	0.99997
COG3021	0.0271253	0.043531	0.0304214		COG1897	1.2388	1.1769	0.29256	0.87345		COG5837	3.1578	3.1952	0.32301	0.96348		COG4290	1.675	2.7889	0.5481	0.99997
COG1162	0.0270977	0.0545815	0.044028		COG5824	2.6269	2.5011	0.29358	0.87345		COG1379	-2.4549	2.4868	0.32356	0.96348		COG0033	1.0103	1.6829	0.5483	0.99997
COG1454	0.0270953	0.0515302	0.0652715		COG2223	0.50663	0.48263	0.29384	0.87345		COG1066	0.55858	0.56611	0.32378	0.96348		COG2388	-1.6666	2.7766	0.54834	0.99997
COG0348	0.0270548	0.0486525	0.0456841		COG5817	1.9324	1.8427	0.29433	0.87345		COG4188	-0.56531	0.5731	0.32393	0.96348		COG0063	-0.39826	0.66467	0.54905	0.99997
COG1305	0.0270397	0.0415596	0.0608463		COG0345	0.63204	0.6028	0.29441	0.87345		COG3863	2.5257	2.5613	0.3241	0.96348		COG3259	0.87584	1.4628	0.54935	0.99997
COG1137	0.0270207	0.0343391	0.0377959		COG1381	-0.72253	0.69003	0.29506	0.87345		COG0033	-1.5648	1.5934	0.3261	0.96348		COG1072	-1.2418	2.0745	0.54944	0.99997
COG3093	0.0270098	0.027694	0.0188527		COG0409	2.6952	2.5743	0.29512	0.87345		COG1362	0.70512	0.71865	0.32651	0.96348		COG0152	0.56907	0.9507	0.54945	0.99997
COG0688	0.0269609	0.032449	0.0410116		COG4932	0.81248	0.77614	0.29518	0.87345		COG2895	-1.9594	1.9972	0.32657	0.96348		COG0721	-1.2628	2.1135	0.55018	0.99997
COG0359	0.0269585	0.0364497	0.0240012		COG3717	0.90632	0.86643	0.29554	0.87345		COG4123	1.123	1.145	0.3267	0.96348		COG1190	0.39871	0.66772	0.55043	0.99997
COG0175	0.0269465	0.0157893	0.0185355		COG1187	0.61576	0.58889	0.29573	0.87345		COG3793	3.4969	3.5715	0.32753	0.96348		COG3618	-0.73609	1.2335	0.55069	0.99997
COG0150	0.0269431	0.0332379	0.0529552		COG1463	1.1347	1.0852	0.29573	0.87345		COG3759	-1.669	1.7051	0.32766	0.96348		COG0671	-0.45852	0.76877	0.55089	0.99997
COG3867	0.0269288	0.0469272	0.0431633		COG3705	2.1809	2.0884	0.29635	0.8737		COG4679	-0.93668	0.95717	0.32778	0.96348		COG5511	1.2919	2.1669	0.55104	0.99997
COG0659	0.0269278	0.0449149	0.0410047		COG2036	-3.3052	3.167	0.29665	0.8737		COG3156	2.2557	2.3076	0.32831	0.96348		COG1007	-0.29629	0.49811	0.55195	0.99997
COG0299	0.0269166	0.0356347	0.0415015		COG0641	0.99993	0.95846	0.29683	0.8737		COG1086	1.1001	1.1259	0.32856	0.96348		COG0823	0.36485	0.61343	0.552	0.99997
COG0765	0.0268795	0.0657838	0.0763835		COG0450	-2.668	2.5588	0.2971	0.8737		COG0193	0.69263	0.70947	0.32893	0.96348		COG0652	0.58419	0.9851	0.55316	0.99997
COG4980	0.0268662	0.00958443	0.0362365		COG1438	1.4027	1.3484	0.2982	0.876		COG4925	1.3359	1.3697	0.3294	0.96348		COG3550	-0.57488	0.97104	0.55383	0.99997
COG4747	0.0268602	0.0219662	0.0289789		COG1732	-2.4845	2.3905	0.29866	0.8764		COG1463	1.0581	1.0856	0.3297	0.96348		COG1438	-0.83902	1.4195	0.55448	0.99997
COG4139	0.0268382	0.0383877	0.0366653		COG5036	1.3973	1.3504	0.30078	0.88169		COG3828	3.4808	3.5772	0.33053	0.96348		COG4789	-1.6145	2.7326	0.55463	0.99997
COG1663	0.0267989	0.0281054	0.0365603		COG3255	-2.701	2.613	0.30128	0.88221		COG3694	2.5011	2.5732	0.33107	0.96348		COG1204	1.5359	2.6008	0.55482	0.99997
COG2510	0.02674	0.0342038	0.0293913		COG2030	0.93335	0.90615	0.303	0.88571		COG3279	0.66469	0.68402	0.33118	0.96348		COG3039	-0.61386	1.0397	0.55492	0.99997
COG0794	0.0267343	0.0419304	0.0236574		COG4912	0.73647	0.71565	0.30344	0.88571		COG3040	1.815	1.8679	0.3312	0.96348		COG0090	0.42929	0.72754	0.55515	0.99997
COG4783	0.0266587	0.0427355	0.0314425		COG3096	-1.5914	1.5467	0.30353	0.88571		COG0360	-0.87931	0.90571	0.33162	0.96348		COG0798	1.4518	2.4605	0.55516	0.99997
COG1233	0.0266539	0.0438007	0.0336456		COG2843	-0.88772	0.86379	0.30409	0.88571		COG2198	1.6091	1.6585	0.33192	0.96348		COG1120	-0.4269	0.72527	0.55613	0.99997
COG2770	0.0266208	0.0331565	0.0175097		COG4056	-2.1924	2.1333	0.3041	0.88571		COG3744	-1.2919	1.3316	0.33195	0.96348		COG0548	-0.31572	0.53691	0.55651	0.99997
COG1052	0.0265972	0.0416345	0.0455415		COG2390	1.8734	1.8291	0.30573	0.88812		COG1101	1.9908	2.0527	0.33212	0.96348		COG2007	1.8798	3.1996	0.55685	0.99997
COG2820	0.0264961	0.0406748	0.0371637		COG0385	0.75144	0.73368	0.30574	0.88812		COG1668	0.64317	0.66413	0.33283	0.96348		COG4870	0.78124	1.3299	0.55691	0.99997
COG2315	0.0264701	0.0242041	0.0287883		COG0694	2.5453	2.486	0.3059	0.88812		COG1539	1.2768	1.3191	0.33305	0.96348		COG0559	-0.88919	1.5158	0.55746	0.99997
COG0599	0.0264654	0.0490831	0.0514086		COG0533	0.92908	0.90811	0.30626	0.88823		COG1190	-0.61216	0.63252	0.33314	0.96348		COG1453	0.32793	0.55936	0.5577	0.99997
COG0680	0.0263835	0.00323475	0		COG4295	-1.5707	1.537	0.30679	0.88858		COG1994	1.8248	1.8862	0.33332	0.96348		COG5009	-0.67434	1.1512	0.55802	0.99997
COG0174	0.0263697	0.0620752	0.05038		COG3755	2.1613	2.1162	0.30711	0.88858		COG1094	-0.82927	0.85722	0.33335	0.96348		COG0822	0.38695	0.66081	0.55817	0.99997
COG0540	0.0263621	0.0426947	0.034874		COG2038	1.1604	1.1374	0.30763	0.88858		COG4372	-1.1101	1.1476	0.33337	0.96348		COG4744	-1.7319	2.9707	0.5599	0.99997
COG0847	0.0263611	0.0641864	0.0439501		COG1101	2.0935	2.0523	0.30769	0.88858		COG1236	-1.3777	1.4275	0.33448	0.96348		COG1692	1.3979	2.4026	0.56069	0.99997
COG0319	0.026345	0.0264353	0.0206184		COG0426	-0.59667	0.58534	0.30804	0.88865		COG1520	1.6088	1.6685	0.33494	0.96348		COG2340	0.67044	1.1526	0.5608	0.99997
COG0669	0.0262392	0.0302144	0.0293791		COG3086	1.3115	1.2887	0.3088	0.88986		COG2135	2.1938	2.2762	0.33515	0.96348		COG3436	0.73904	1.2718	0.56118	0.99997
COG2256	0.026197	0.0409655	0.0621647		COG4396	3.2343	3.1806	0.30921	0.88986		COG1997	-1.9599	2.035	0.3355	0.96348		COG3975	-0.94706	1.6332	0.56199	0.99997
COG1519	0.0261133	0.0307656	0.0314961		COG4774	2.1518	2.1171	0.30943	0.88986		COG2131	1.5145	1.5732	0.33568	0.96348		COG1286	0.88122	1.5212	0.5624	0.99997
COG2876	0.0260683	0.0345273	0.0532181		COG0858	1.3384	1.32	0.31063	0.89229		COG1838	-1.0209	1.0616	0.33624	0.96348		COG2022	-0.94877	1.6388	0.56262	0.99997
COG4643	0.0260547	0.00268337	0.0133159		COG3521	2.2243	2.1956	0.31103	0.89229		COG2021	1.8424	1.9247	0.33845	0.96348		COG4396	1.8609	3.221	0.56345	0.99997
COG4784	0.0259232	0.0384307	0.0202554		COG1266	0.63285	0.62499	0.31126	0.89229		COG1145	1.8212	1.9051	0.33909	0.96348		COG2163	-1.6953	2.9357	0.56362	0.99997
COG0812	0.0258698	0.0339148	0.0375581		COG4257	1.9751	1.9569	0.31284	0.89458		COG3762	2.798	2.927	0.33911	0.96348		COG4731	-0.73899	1.2811	0.56405	0.99997
COG2721	0.0258536	0.048784	0.0521512		COG2996	0.99804	0.99067	0.31372	0.89458		COG0069	-0.62328	0.65215	0.33921	0.96348		COG1358	0.71149	1.2343	0.56431	0.99997
COG1120	0.0258518	0.0470826	0.0374035		COG0343	0.51957	0.51579	0.31378	0.89458		COG1268	1.6239	1.6991	0.33921	0.96348		COG0235	-0.54709	0.94927	0.5644	0.99997
COG1338	0.0258131	0.00790293	0.0011428		COG0122	1.4933	1.4863	0.31504	0.89458		COG4478	2.364	2.4753	0.33956	0.96348		COG1155	0.69053	1.1989	0.56462	0.99997
COG4796	0.0258092	0.00663812	0.0130143		COG0693	-1.0076	1.0029	0.31504	0.89458		COG3529	2.9871	3.1337	0.34048	0.96348		COG4191	-0.7212	1.2523	0.56467	0.99997
COG0274	0.0257629	0.0315265	0.0414524		COG1708	0.69035	0.68743	0.31526	0.89458		COG0080	-0.69391	0.72837	0.34075	0.96348		COG2169	1.0476	1.8199	0.56485	0.99997
COG1674	0.0257443	0.0816073	0.0572233		COG0581	2.7012	2.6904	0.31539	0.89458		COG2827	-1.4885	1.5636	0.34112	0.96348		COG0280	0.30483	0.52957	0.56488	0.99997
COG1094	0.0257091	0.00818093	0.0185439		COG1364	2.0473	2.0393	0.31541	0.89458		COG2815	0.65059	0.68406	0.34156	0.96348		COG5483	-1.3142	2.2831	0.56489	0.99997
COG0331	0.0256811	0.0405433	0.0420142		COG1074	0.72834	0.72554	0.31545	0.89458		COG0078	-0.59449	0.62511	0.3416	0.96348		COG3517	0.85417	1.485	0.56515	0.99997
COG2890	0.0256664	0.0282026	0.0466551		COG1092	0.93125	0.92985	0.31659	0.89458		COG0759	1.281	1.3472	0.34166	0.96348		COG0820	-0.32598	0.56709	0.56541	0.99997
COG1051	0.0256076	0.070516	0.0726968		COG0338	1.2528	1.2516	0.31684	0.89458		COG0529	-2.5891	2.7244	0.34194	0.96348		COG2234	-0.37867	0.65965	0.56594	0.99997
COG3488	0.0255961	0.0288471	0.0308054		COG3701	2.7803	2.7783	0.31697	0.89458		COG1783	1.7961	1.8901	0.34198	0.96348		COG5448	-0.7338	1.2814	0.56689	0.99997
COG1825	0.0255702	0.0208489	0.0293558		COG2378	0.46879	0.46847	0.31698	0.89458		COG3677	-1.2933	1.3615	0.34218	0.96348		COG1555	-0.66979	1.1708	0.56728	0.99997
COG1127	0.0255549	0.0420572	0.0289785		COG1620	-0.56326	0.5631	0.31717	0.89458		COG3693	-0.56912	0.59944	0.3424	0.96348		COG3610	1.3343	2.3361	0.56788	0.99997
COG1284	0.0254785	0.0419068	0.0448635		COG0807	0.93914	0.93908	0.31728	0.89458		COG4540	-2.2214	2.3422	0.34291	0.96348		COG2942	-0.32984	0.57766	0.568	0.99997
COG0374	0.0254606	0.00877028	0.00127502		COG0370	0.59118	0.59161	0.31767	0.89458		COG1435	-0.65293	0.68884	0.34319	0.96348		COG4774	-1.2698	2.2252	0.56826	0.99997
COG0047	0.0254467	0.0207632	0.0243176		COG1117	3.0206	3.0229	0.31768	0.89458		COG1321	1.4669	1.5477	0.34322	0.96348		COG3172	-1.4308	2.509	0.5685	0.99997
COG1680	0.0254414	0.0501225	0.0574873		COG3594	0.66805	0.66972	0.31852	0.89458		COG1301	0.94091	0.99431	0.344	0.96348		COG0797	-0.41524	0.72899	0.56894	0.99997
COG0157	0.0254314	0.0388828	0.0301886		COG0683	0.95897	0.96256	0.31912	0.89458		COG0652	-0.88298	0.9337	0.34431	0.96348		COG4851	-0.93468	1.6414	0.56906	0.99997
COG1894	0.025391	0.0347823	0.04078		COG0402	0.62191	0.62499	0.3197	0.89458		COG3221	2.8572	3.0247	0.34484	0.96348		COG2052	1.2239	2.1501	0.56919	0.99997
COG1704	0.0253416	0.0369015	0.0311947		COG3210	-0.64918	0.6524	0.31971	0.89458		COG4933	-1.7793	1.8846	0.3451	0.96348		COG3335	-1.0625	1.8674	0.56937	0.99997
COG0337	0.0253382	0.0314292	0.0496053		COG3659	3.1115	3.127	0.31972	0.89458		COG1385	1.1116	1.1774	0.34513	0.96348		COG4502	0.69819	1.229	0.56998	0.99997
COG2919	0.0253135	0.0342812	0.0420764		COG2710	2.1835	2.1961	0.3201	0.89458		COG1678	2.6287	2.7846	0.34516	0.96348		COG5403	1.3624	2.3984	0.57	0.99997
COG2878	0.0253132	0.0374282	0.0538662		COG1600	2.1579	2.1709	0.32023	0.89458		COG3839	0.52839	0.56065	0.34595	0.96348		COG1164	1.2121	2.1371	0.57061	0.99997
COG1294	0.0252982	0.0179412	0.0317745		COG3968	0.46892	0.47177	0.32024	0.89458		COG0787	-0.55251	0.58657	0.34623	0.96348		COG4783	-0.55456	0.97962	0.57133	0.99997
COG5009	0.025286	0.0491665	0.0323378		COG1387	1.3782	1.3888	0.32102	0.89531		COG1489	1.8178	1.9326	0.3469	0.96348		COG3707	0.98749	1.7463	0.57175	0.99997
COG0147	0.0252796	0.0408429	0.0370644		COG0553	-0.52953	0.53413	0.32149	0.89531		COG1509	-1.2031	1.2802	0.34732	0.96348		COG3344	0.37493	0.66316	0.57183	0.99997
COG0571	0.0252605	0.0274183	0.0331607		COG4512	-3.4948	3.5298	0.32212	0.89531		COG2252	1.0899	1.16	0.34743	0.96348		COG4680	-1.0674	1.888	0.57184	0.99997
COG3505	0.0251308	0.0489772	0.0320766		COG3740	1.3997	1.4138	0.32215	0.89531		COG1695	1.3379	1.4241	0.34752	0.96348		COG0709	-1.0074	1.7854	0.57259	0.99997
COG1287	0.0251298	0.0061414	0.00166868		COG0325	0.83959	0.84835	0.32233	0.89531		COG0631	-0.75886	0.80804	0.34766	0.96348		COG4126	-1.5273	2.7083	0.57279	0.99997
COG2357	0.0251164	0.0353588	0.0254023		COG2085	2.6577	2.6862	0.32247	0.89531		COG2956	-0.48679	0.51901	0.34828	0.96348		COG0551	0.6932	1.232	0.57368	0.99997
COG0548	0.0251092	0.0564109	0.0457448		COG4122	0.90506	0.91664	0.32347	0.89717		COG0449	0.47097	0.50226	0.3484	0.96348		COG4704	-0.86732	1.5418	0.57375	0.99997
COG2267	0.0250886	0.0507747	0.0491688		COG2220	-0.36874	0.37387	0.32399	0.89772		COG3146	2.4301	2.5936	0.34878	0.96348		COG3641	1.0914	1.9403	0.57377	0.99997
COG0747	0.0250355	0.0433933	0.0496599		COG1484	0.63309	0.64295	0.32479	0.89881		COG1214	0.63556	0.67849	0.3489	0.96348		COG1295	-0.6744	1.1997	0.57402	0.99997
COG2253	0.0250353	0.0273502	0.0254383		COG1061	0.72123	0.73285	0.32504	0.89881		COG3629	2.3058	2.4637	0.34933	0.96348		COG2390	1.0659	1.8975	0.57431	0.99997
COG1702	0.0249971	0.0375075	0.0302392		COG3503	2.1326	2.1686	0.32541	0.89891		COG3876	2.0069	2.1449	0.34944	0.96348		COG2013	-0.92231	1.6437	0.57472	0.99997
COG3677	0.024972	0.00909454	0.0115769		COG0729	1.1035	1.1254	0.32684	0.90131		COG0648	2.0373	2.1792	0.34985	0.96348		COG1951	0.34444	0.61389	0.57474	0.99997
COG0486	0.0249547	0.0557648	0.0493579		COG4120	2.0117	2.0526	0.32703	0.90131		COG0499	1.6879	1.8057	0.34989	0.96348		COG1538	-0.30458	0.54332	0.57507	0.99997
COG4305	0.0249546	0.00342882	0.010109		COG0499	1.7666	1.8054	0.3278	0.90131		COG3412	-1.9662	2.1043	0.35012	0.96348		COG1201	1.3875	2.4751	0.57508	0.99997
COG3247	0.0249163	0.0235054	0.039147		COG0687	1.2934	1.3236	0.32847	0.90131		COG2966	1.7508	1.8756	0.35059	0.96348		COG2080	-0.93288	1.6656	0.57542	0.99997
COG2877	0.0248908	0.0402916	0.0278991		COG2031	2.1514	2.2032	0.32881	0.90131		COG2101	-2.8798	3.0891	0.35121	0.96348		COG3021	-0.52653	0.9402	0.57547	0.99997
COG0618	0.0248875	0.0408446	0.0585692		COG1337	-1.7789	1.8238	0.32936	0.90131		COG0790	-0.67487	0.72581	0.35247	0.96348		COG4646	-0.7102	1.2693	0.57582	0.99997
COG0731	0.0248735	0.0320754	0.0299092		COG1607	1.826	1.8726	0.32951	0.90131		COG4977	0.5844	0.62886	0.35273	0.96348		COG4086	-1.1144	1.9921	0.57589	0.99997
COG1703	0.0248216	0.0328685	0.025905		COG0324	0.51508	0.52833	0.3296	0.90131		COG1002	-0.63481	0.68338	0.35292	0.96348		COG0393	-0.73321	1.3113	0.57607	0.99997
COG0662	0.0247936	0.0357428	0.0298803		COG0263	0.89831	0.92158	0.32968	0.90131		COG0363	-0.9249	0.99573	0.35296	0.96348		COG4074	-1.2463	2.2291	0.57607	0.99997
COG0343	0.0247921	0.0421725	0.0533968		COG5017	3.22	3.3049	0.32991	0.90131		COG1908	-1.6479	1.7752	0.35325	0.96348		COG5362	-1.5439	2.762	0.57619	0.99997
COG1805	0.0246048	0.0351498	0.0394635		COG1819	1.5348	1.5768	0.33036	0.90131		COG2000	2.4777	2.6697	0.35336	0.96348		COG1884	0.35015	0.62719	0.57665	0.99997
COG4658	0.0245397	0.0418794	0.0439681		COG1376	2.0125	2.0677	0.33042	0.90131		COG3968	0.43789	0.47187	0.35341	0.96348		COG0495	0.34916	0.62563	0.57678	0.99997
COG0285	0.0245097	0.0384256	0.0366362		COG4584	1.2222	1.2562	0.33059	0.90131		COG3623	3.3279	3.5888	0.35378	0.96348		COG0655	-0.35282	0.63614	0.57915	0.99997
COG4232	0.024498	0.0399507	0.0476598		COG0198	-0.70616	0.72665	0.33115	0.90131		COG0107	1.0153	1.0952	0.35386	0.96348		COG0810	0.29275	0.52853	0.57965	0.99997
COG4772	0.024299	0.021643	0.0221359		COG0716	0.42715	0.44008	0.33174	0.90131		COG1441	-2.644	2.8554	0.35446	0.96348		COG1213	0.46489	0.84291	0.58127	0.99997
COG0536	0.0242309	0.046126	0.0371002		COG4209	1.7909	1.8459	0.33196	0.90131		COG0207	0.64585	0.69938	0.35577	0.96348		COG1625	-1.0958	1.9893	0.58175	0.99997
COG0041	0.0242112	0.0374115	0.0384166		COG3568	1.1572	1.1934	0.33222	0.90131		COG1687	2.2984	2.4891	0.35582	0.96348		COG3850	-1.3268	2.4096	0.58189	0.99997
COG1165	0.0241606	0.0247346	0.0224857		COG3608	1.7558	1.8122	0.3326	0.90131		COG1230	-1.762	1.9102	0.3563	0.96348		COG0010	-0.84795	1.5409	0.58211	0.99997
COG1569	0.0241563	0.0422705	0.0123131		COG1774	-0.40721	0.42051	0.33286	0.90131		COG0133	1.0424	1.1307	0.35657	0.96348		COG0665	-0.90831	1.6523	0.58251	0.99997
COG0287	0.0240942	0.024928	0.027239		COG4123	1.1078	1.1449	0.33325	0.90131		COG0622	-0.8221	0.89194	0.35669	0.96348		COG0343	0.29684	0.54102	0.58323	0.99997
COG3645	0.0240429	0.0117955	0.0135252		COG2184	1.3399	1.3857	0.33359	0.90131		COG0116	-0.51833	0.5632	0.3574	0.96348		COG2009	0.41991	0.76536	0.58325	0.99997
COG0307	0.0240341	0.05863	0.0239323		COG5632	-2.018	2.0876	0.33372	0.90131		COG2059	0.8096	0.88026	0.35772	0.96348		COG2023	1.4352	2.619	0.58368	0.99997
COG0735	0.0240202	0.0393442	0.0352506		COG0475	0.58208	0.6028	0.33423	0.90131		COG1669	-0.71105	0.7742	0.35839	0.96348		COG0618	0.48141	0.87962	0.58418	0.99997
COG0732	0.0240142	0.0302885	0.0352494		COG1302	-0.99375	1.0296	0.33444	0.90131		COG1802	1.9115	2.0829	0.35876	0.96348		COG5036	0.77252	1.4117	0.58422	0.99997
COG1397	0.0239851	0.0276835	0.0389277		COG2218	-2.0922	2.1699	0.33494	0.90131		COG0324	0.48467	0.52855	0.35915	0.96348		COG3706	-0.3844	0.70306	0.58455	0.99997
COG4652	0.0239452	0.00712057	0.000637215		COG4570	-2.1223	2.2025	0.33524	0.90131		COG0392	0.8261	0.90136	0.35941	0.96348		COG1254	-1.1189	2.0476	0.58477	0.99997
COG2355	0.0239034	0.0335117	0.0240641		COG0801	1.1162	1.1586	0.3353	0.90131		COG4198	-0.41492	0.45296	0.35966	0.96348		COG0761	-0.29116	0.53302	0.58489	0.99997
COG0129	0.0238953	0.0493313	0.0523664		COG1385	1.1334	1.1773	0.33569	0.90131		COG1423	-2.189	2.3907	0.35986	0.96348		COG1595	-0.22122	0.40508	0.58498	0.99997
COG1624	0.0238765	0.0300505	0.0335195		COG3914	-0.42371	0.44068	0.3363	0.90131		COG5272	-1.5532	1.6968	0.35998	0.96348		COG3395	-0.72586	1.3294	0.58506	0.99997
COG3857	0.0238265	0.0325739	0.0389752		COG1214	0.65154	0.67831	0.33679	0.90131		COG0402	0.57202	0.62521	0.36023	0.96348		COG1344	-0.59565	1.091	0.58508	0.99997
COG0394	0.0238223	0.0309899	0.0316575		COG2932	1.4901	1.5523	0.33711	0.90131		COG2200	1.315	1.4383	0.36056	0.96348		COG1593	0.90746	1.6675	0.58631	0.99997
COG0767	0.023731	0.0377227	0.0298105		COG1403	0.84385	0.87998	0.33758	0.90131		COG4803	-1.8613	2.0365	0.36074	0.96348		COG4055	1.7066	3.1423	0.58706	0.99997
COG1862	0.0236491	0.0235121	0.0255916		COG2985	0.49801	0.51937	0.33762	0.90131		COG5571	-2.953	3.2346	0.36128	0.96348		COG1512	-0.55183	1.017	0.58739	0.99997
COG0705	0.023615	0.037744	0.031158		COG3563	1.773	1.8503	0.33797	0.90131		COG0351	-0.92328	1.0126	0.36186	0.96348		COG4989	-1.0502	1.9364	0.58758	0.99997
COG0605	0.0236122	0.0370693	0.0243157		COG1672	0.69231	0.72263	0.33804	0.90131		COG0177	1.0114	1.1092	0.36189	0.96348		COG4653	0.89414	1.6529	0.58853	0.99997
COG3934	0.0235717	0.0324545	0.0352361		COG2026	2.4657	2.5767	0.33862	0.90131		COG2230	1.9408	2.1309	0.36242	0.96348		COG3745	1.1241	2.0794	0.58878	0.99997
COG3951	0.0235413	0.00167697	0.00171471		COG4747	-0.64557	0.67492	0.33881	0.90131		COG0134	0.95615	1.0515	0.36316	0.96348		COG2872	0.57166	1.0591	0.58937	0.99997
COG0861	0.0235308	0.0326449	0.0152874		COG1410	0.81131	0.84826	0.33885	0.90131		COG5377	2.103	2.3133	0.36329	0.96348		COG2000	1.5041	2.7904	0.58986	0.99997
COG3311	0.02352	0.0466393	0.0414519		COG4226	-1.3373	1.4003	0.33956	0.90131		COG4219	1.0461	1.1517	0.36374	0.96348		COG0510	0.52881	0.98235	0.59036	0.99997
COG1864	0.0234755	0.042022	0.0450488		COG0183	1.8	1.8852	0.33968	0.90131		COG4912	0.64988	0.71603	0.36408	0.96348		COG3863	1.4423	2.6801	0.59048	0.99997
COG1724	0.0234378	0.334938	0.0100622		COG0509	-0.61303	0.64246	0.33998	0.90131		COG1342	2.3778	2.6202	0.36415	0.96348		COG1219	0.21727	0.40382	0.59054	0.99997
COG0349	0.0234246	0.0265949	0.018968		COG0770	0.41326	0.43324	0.34014	0.90131		COG0784	0.43401	0.47914	0.36504	0.96348		COG2148	-0.28669	0.53283	0.59054	0.99997
COG3166	0.0234179	0.0124242	0.00878814		COG1443	0.56258	0.59103	0.34117	0.90298		COG2930	2.492	2.7528	0.36534	0.96348		COG0614	-0.30956	0.57537	0.59057	0.99997
COG0617	0.0233999	0.0601871	0.0695373		COG1294	-0.87228	0.9169	0.34143	0.90298		COG2842	1.6123	1.7846	0.36628	0.96348		COG0645	1.1945	2.2215	0.59077	0.99997
COG0005	0.0233716	0.0215252	0.0388924		COG3363	1.9944	2.0983	0.34186	0.90326		COG0861	-0.88352	0.97865	0.36664	0.96348		COG2433	0.72307	1.3449	0.59082	0.99997
COG1301	0.0233642	0.0437609	0.05467		COG2079	2.4685	2.5995	0.34232	0.90359		COG3854	2.5956	2.8781	0.36712	0.96348		COG0596	-0.53684	0.99881	0.59094	0.99997
COG0806	0.0233299	0.0380686	0.0371718		COG0644	1.1184	1.1797	0.3431	0.90478		COG3701	2.5088	2.7829	0.36731	0.96348		COG1923	-1.292	2.4099	0.59188	0.99997
COG2081	0.0233165	0.0386758	0.0366555		COG4580	-1.4324	1.5128	0.3437	0.90549		COG0634	1.0201	1.1322	0.36762	0.96348		COG1373	-0.34904	0.65159	0.59218	0.99997
COG1696	0.023316	0.0712603	0.0596333		COG1230	-1.8044	1.91	0.34481	0.90585		COG1263	-0.88868	0.98647	0.36766	0.96348		COG0130	-0.51368	0.959	0.59221	0.99997
COG1505	0.0233135	0.0309511	0.0148445		COG2414	2.3551	2.4952	0.34525	0.90585		COG0068	1.7529	1.9464	0.3678	0.96348		COG1529	-0.79469	1.4864	0.59289	0.99997
COG0367	0.0233055	0.0731822	0.0625338		COG3261	2.0561	2.1786	0.3453	0.90585		COG1151	1.4796	1.6434	0.36795	0.96348		COG0384	1.1811	2.2124	0.59345	0.99997
COG0077	0.0233006	0.0281849	0.0366652		COG0047	-0.67805	0.71875	0.34549	0.90585		COG4983	1.4481	1.6084	0.36797	0.96348		COG1473	0.64906	1.2164	0.59362	0.99997
COG0254	0.023292	0.0177854	0.0486207		COG1102	-0.60657	0.64327	0.34571	0.90585		COG4818	3.2281	3.5898	0.36851	0.96348		COG0110	-0.20392	0.3824	0.59385	0.99997
COG4235	0.0232435	0.0244687	0.0236183		COG1889	-2.8781	3.053	0.34583	0.90585		COG1674	0.83088	0.9248	0.36895	0.96348		COG0349	-0.65655	1.2333	0.5945	0.99997
COG0797	0.0232333	0.0291057	0.0223512		COG3064	-1.6711	1.7744	0.34632	0.90601		COG3464	-0.91491	1.0184	0.36898	0.96348		COG2057	-1.1828	2.2247	0.59495	0.99997
COG0310	0.0232214	0.0015813	0.00618596		COG1614	2.7333	2.9078	0.34722	0.90601		COG0468	0.78309	0.87211	0.36922	0.96348		COG3262	2.001	3.7643	0.59501	0.99997
COG1484	0.0230646	0.0495186	0.0526837		COG0706	0.59347	0.63186	0.34761	0.90601		COG0816	-0.56069	0.62455	0.36932	0.96348		COG4133	-1.0629	2.0052	0.59606	0.99997
COG4056	0.0230374	0.00485592	0.00447193		COG0668	1.3417	1.4286	0.34762	0.90601		COG3911	1.2488	1.3919	0.3696	0.96348		COG2868	0.83209	1.5714	0.59644	0.99997
COG1561	0.0230369	0.0385986	0.0359055		COG4485	0.84317	0.89789	0.3477	0.90601		COG1820	1.6404	1.8285	0.36963	0.96348		COG0037	-0.52653	0.99446	0.59648	0.99997
COG0649	0.0230127	0.0341996	0.0257919		COG0463	0.37764	0.4023	0.34788	0.90601		COG0533	0.81449	0.90844	0.36994	0.96348		COG1377	-1.1675	2.2068	0.59678	0.99997
COG2385	0.0229357	0.0430009	0.0367904		COG0631	-0.75664	0.80796	0.34902	0.90638		COG5578	2.0153	2.2524	0.37092	0.96421		COG2008	0.2411	0.45646	0.59736	0.99997
COG4213	0.0229138	0.0198111	0.0257897		COG0787	-0.54876	0.58643	0.34939	0.90638		COG1250	-0.67316	0.75295	0.37131	0.96421		COG1489	-1.0544	1.9972	0.59752	0.99997
COG0428	0.0229051	0.0579302	0.0585192		COG1135	1.536	1.6418	0.34948	0.90638		COG1680	0.90278	1.0106	0.37167	0.96421		COG4915	0.99162	1.8799	0.59786	0.99997
COG2246	0.0228852	0.0321393	0.0346647		COG5950	-1.815	1.9402	0.34954	0.90638		COG0247	-0.52374	0.58658	0.37193	0.96421		COG0357	-0.44828	0.85002	0.59793	0.99997
COG0817	0.0227731	0.0277059	0.0379678		COG0455	1.1895	1.2719	0.34968	0.90638		COG3055	-0.90027	1.0084	0.37199	0.96421		COG2896	-1.1411	2.1666	0.59841	0.99997
COG4946	0.0226981	0.0325966	0.0438324		COG3315	1.7022	1.8216	0.35006	0.9065		COG0424	1.0688	1.1981	0.37236	0.96425		COG3973	1.2018	2.2856	0.59901	0.99997
COG1285	0.0226869	0.0245979	0.0249123		COG1664	1.0925	1.1717	0.35116	0.9085		COG1350	0.43222	0.4849	0.37274	0.96433		COG3105	1.2834	2.441	0.59905	0.99997
COG4912	0.0226493	0.0394405	0.0396362		COG3708	1.0617	1.1434	0.35315	0.91186		COG1030	-1.0732	1.2079	0.37427	0.96658		COG5912	1.1163	2.1239	0.59918	0.99997
COG0590	0.0226486	0.0344296	0.0414089		COG0040	0.83858	0.90406	0.35363	0.91186		COG0534	0.52147	0.58706	0.37439	0.96658		COG0056	0.27371	0.52173	0.59984	0.99997
COG5001	0.0226199	0.0769083	0.0512282		COG4719	-2.8046	3.0248	0.35383	0.91186		COG0302	-0.4675	0.52661	0.37467	0.96658		COG2414	1.3316	2.5406	0.6002	0.99997
COG4948	0.0226124	0.0268941	0.0364787		COG3049	1.3038	1.4077	0.35434	0.91186		COG3178	-1.0782	1.22	0.3768	0.96901		COG4166	0.78322	1.4954	0.60046	0.99997
COG1929	0.0225999	0.0301257	0.0264368		COG3221	2.8008	3.0247	0.35445	0.91186		COG2045	2.0882	2.3705	0.37838	0.96901		COG2981	1.8899	3.6125	0.60085	0.99997
COG0758	0.0225772	0.0567755	0.0487309		COG4233	-2.1728	2.3465	0.35446	0.91186		COG0270	-0.43835	0.4977	0.37845	0.96901		COG3261	1.1782	2.253	0.601	0.99997
COG1848	0.02254	0.0158336	0.00895194		COG1546	0.77934	0.84354	0.35554	0.91268		COG0301	1.6502	1.8755	0.37895	0.96901		COG4211	1.3325	2.5527	0.60166	0.99997
COG1492	0.0225261	0.0400453	0.0386749		COG3279	0.63135	0.68401	0.356	0.91268		COG3643	1.6878	1.9189	0.37911	0.96901		COG2810	0.70184	1.346	0.60206	0.99997
COG2872	0.0224741	0.0226292	0.0325741		COG0215	-0.34531	0.37422	0.35613	0.91268		COG1175	1.072	1.2196	0.37945	0.96901		COG1173	0.80167	1.5388	0.6024	0.99997
COG3937	0.0224468	0.00105671	0.00151098		COG4753	1.0543	1.1434	0.35647	0.91268		COG0098	-0.61468	0.69962	0.37962	0.96901		COG3871	-0.67776	1.3012	0.60246	0.99997
COG0628	0.0224377	0.0438359	0.0423825		COG0481	0.43773	0.47488	0.35665	0.91268		COG0834	-0.43401	0.49402	0.37966	0.96901		COG0805	-0.35303	0.67842	0.6028	0.99997
COG3033	0.0224326	0.0109463	0.0191116		COG4026	-2.0463	2.2216	0.35698	0.91268		COG0239	1.3538	1.5411	0.37968	0.96901		COG1514	0.93268	1.7933	0.603	0.99997
COG0226	0.0224306	0.0335868	0.0288378		COG1580	-1.3596	1.4764	0.35712	0.91268		COG1505	-1.1281	1.2854	0.38013	0.96901		COG2936	0.92007	1.7718	0.60356	0.99997
COG1890	0.0223816	0	0.00731946		COG0564	0.56889	0.61856	0.35773	0.91297		COG0192	-0.57304	0.65358	0.38061	0.96901		COG0082	-0.22835	0.44029	0.60402	0.99997
COG3150	0.0223673	0.0388037	0.0194108		COG1493	1.4923	1.6248	0.35836	0.91297		COG1060	1.1794	1.3464	0.38107	0.96901		COG1585	0.46864	0.90391	0.60414	0.99997
COG0477	0.0222981	0.0218319	0.0169554		COG2020	1.6615	1.81	0.35864	0.91297		COG3034	1.9362	2.2109	0.38115	0.96901		COG4959	0.85102	1.6418	0.60423	0.99997
COG3591	0.022297	0.0478431	0.0251142		COG2326	1.9368	2.1106	0.35881	0.91297		COG1388	-0.63281	0.72271	0.38124	0.96901		COG4284	0.79101	1.5279	0.60467	0.99997
COG4095	0.0222916	0.00617037	0.015228		COG3512	2.876	3.1378	0.35936	0.91297		COG1897	1.0309	1.1775	0.38128	0.96901		COG0340	0.47781	0.92334	0.60482	0.99997
COG5540	0.022254	0.00334479	0.00163799		COG2407	-0.35484	0.38719	0.35943	0.91297		COG1585	0.75151	0.8586	0.38142	0.96901		COG1018	-1.0696	2.0685	0.60511	0.99997
COG5519	0.0222454	0.00678211	0.0121755		COG3022	1.6896	1.8452	0.35983	0.91297		COG3292	-0.34031	0.38926	0.38198	0.96901		COG5465	0.92631	1.7932	0.60546	0.99997
COG4733	0.0222417	0.034735	0.0502828		COG3248	1.967	2.1484	0.35991	0.91297		COG0087	-0.48929	0.56022	0.38245	0.96901		COG2966	1.0181	1.9715	0.60557	0.99997
COG2321	0.0221988	0.0283269	0.0214807		COG1813	-1.3044	1.4298	0.36159	0.91533		COG5238	-2.9546	3.3873	0.38307	0.96901		COG3693	0.32655	0.63245	0.60563	0.99997
COG0505	0.0221503	0.0454693	0.0370511		COG0094	-1.0258	1.1252	0.36193	0.91533		COG0625	-1.2494	1.4331	0.38329	0.96901		COG0070	-0.46552	0.90184	0.60572	0.99997
COG0038	0.0221152	0.0427706	0.043458		COG2844	2.6642	2.9284	0.36295	0.91533		COG0118	0.60131	0.68972	0.38331	0.96901		COG1674	-0.50162	0.97277	0.60609	0.99997
COG0130	0.0221126	0.0447917	0.0328148		COG0243	-0.9808	1.0792	0.36343	0.91533		COG1692	1.9941	2.2887	0.38361	0.96901		COG1714	-1.3736	2.6643	0.60617	0.99997
COG2155	0.0220939	0.00181654	0.00319006		COG3422	-1.765	1.9429	0.36364	0.91533		COG1871	-1.3003	1.4977	0.38529	0.96901		COG1433	-0.86649	1.6812	0.60626	0.99997
COG4219	0.0220688	0.0395659	0.0557223		COG1509	-1.1608	1.2792	0.36416	0.91533		COG3608	1.5731	1.8132	0.38561	0.96901		COG2317	1.0159	1.9789	0.6077	0.99997
COG0552	0.0220133	0.0308613	0.048364		COG0803	0.86204	0.95051	0.36445	0.91533		COG5465	-1.4651	1.6888	0.38563	0.96901		COG1355	-0.6374	1.2435	0.60825	0.99997
COG0101	0.0219551	0.035742	0.0445049		COG3613	1.4151	1.5605	0.36449	0.91533		COG4928	1.3057	1.5055	0.38578	0.96901		COG1874	0.30486	0.59491	0.60834	0.99997
COG0593	0.0217954	0.0465706	0.0490078		COG4478	2.2454	2.4761	0.36451	0.91533		COG0024	-0.46203	0.53313	0.38614	0.96901		COG4824	-1.0323	2.0163	0.60868	0.99997
COG2137	0.0217612	0.029566	0.0243845		COG2929	1.616	1.7839	0.36499	0.91533		COG0099	-0.80932	0.93697	0.38772	0.96901		COG0004	-0.4905	0.95866	0.60889	0.99997
COG0196	0.0217315	0.0434311	0.0421321		COG0818	2.847	3.1449	0.36532	0.91533		COG0858	1.1401	1.3206	0.38797	0.96901		COG3881	1.7898	3.5002	0.60912	0.99997
COG2605	0.0216924	0.0292716	0.0332196		COG1357	-1.5657	1.7296	0.36533	0.91533		COG3104	-0.52697	0.61175	0.38901	0.96901		COG0419	-0.62734	1.2269	0.60914	0.99997
COG1898	0.0216798	0.0309329	0.0336373		COG1263	-0.89023	0.98635	0.36676	0.91533		COG0564	0.53243	0.61864	0.38943	0.96901		COG1738	-0.64568	1.263	0.60918	0.99997
COG2957	0.0216171	0.0310422	0.0316637		COG4708	1.9347	2.1436	0.36677	0.91533		COG2839	2.2302	2.5951	0.39014	0.96901		COG1443	-0.31791	0.62198	0.60927	0.99997
COG1797	0.0216163	0.0204558	0.0207535		COG3833	1.7426	1.9317	0.36701	0.91533		COG0610	0.45051	0.52458	0.39045	0.96901		COG3108	-0.35549	0.69555	0.60929	0.99997
COG1272	0.0215555	0.0292433	0.0178125		COG1120	0.62061	0.68839	0.3673	0.91533		COG1195	0.93168	1.0853	0.39065	0.96901		COG1629	-0.20514	0.40148	0.60939	0.99997
COG1250	0.0215253	0.0186853	0.017094		COG1038	-0.63726	0.70759	0.3678	0.91533		COG0164	0.75353	0.87804	0.39078	0.96901		COG0409	1.3308	2.6093	0.61003	0.99997
COG0263	0.0214764	0.0459021	0.0300327		COG4728	1.6568	1.8407	0.36806	0.91533		COG1529	1.2138	1.4155	0.39118	0.96901		COG2038	-0.61064	1.1975	0.61009	0.99997
COG0030	0.0213362	0.0321253	0.0432929		COG1927	-1.535	1.7062	0.3683	0.91533		COG4111	0.8186	0.95574	0.39172	0.96901		COG3755	1.1109	2.1803	0.61039	0.99997
COG4059	0.0213322	0.00389847	0.00947936		COG3567	1.7554	1.9528	0.3687	0.91533		COG2097	-2.9723	3.4704	0.39173	0.96901		COG5434	-0.27152	0.53375	0.61095	0.99997
COG0232	0.021327	0.0397333	0.0305299		COG3335	-1.578	1.7565	0.36899	0.91533		COG4227	0.86468	1.0104	0.3921	0.96901		COG3793	-1.8546	3.646	0.61099	0.99997
COG0207	0.0212834	0.0449685	0.0421738		COG4548	-2.269	2.5301	0.36981	0.91533		COG0184	-0.81354	0.95067	0.39214	0.96901		COG4993	-1.3455	2.6455	0.61103	0.99997
COG2262	0.0211641	0.0481541	0.0395496		COG4055	-2.6704	2.9808	0.37032	0.91533		COG0231	-0.44098	0.51538	0.3922	0.96901		COG0779	-0.27017	0.53186	0.61148	0.99997
COG1212	0.0211541	0.0240485	0.0257447		COG1220	1.4596	1.6303	0.37064	0.91533		COG5614	1.8359	2.1473	0.39256	0.96901		COG0579	-0.90587	1.7856	0.61192	0.99997
COG2358	0.0211492	0.0200173	0.0256262		COG5343	1.2112	1.3537	0.37096	0.91533		COG1178	1.766	2.0658	0.39264	0.96901		COG1942	0.91133	1.7986	0.61238	0.99997
COG0774	0.0211085	0.0258747	0.0872755		COG1538	0.46102	0.51548	0.37113	0.91533		COG4257	1.6734	1.9594	0.3931	0.96901		COG4219	0.61473	1.2133	0.61239	0.99997
COG1297	0.0210397	0.0329356	0.0304306		COG1088	0.48808	0.54646	0.37177	0.91533		COG2359	-2.984	3.4966	0.39343	0.96901		COG2218	1.1613	2.2924	0.61244	0.99997
COG0144	0.0210311	0.0406588	0.0321142		COG0137	-0.43029	0.48202	0.37204	0.91533		COG3572	2.3211	2.7201	0.39349	0.96901		COG1289	-1.2418	2.4585	0.61348	0.99997
COG1329	0.0210077	0.0012781	0.00503803		COG3598	0.75338	0.844	0.37206	0.91533		COG3047	-2.0526	2.4067	0.39373	0.96901		COG0165	0.27156	0.53842	0.614	0.99997
COG1214	0.0209945	0.045904	0.047081		COG0741	-0.6252	0.70114	0.37256	0.91533		COG3108	0.564	0.66136	0.39378	0.96901		COG1188	-0.4736	0.93945	0.61417	0.99997
COG0283	0.0209018	0.050938	0.0473876		COG3185	-0.68031	0.76313	0.37267	0.91533		COG0349	-0.99681	1.1697	0.39413	0.96901		COG3874	1.2787	2.5371	0.61426	0.99997
COG1466	0.020899	0.025773	0.0298762		COG1679	2.5923	2.9093	0.37291	0.91533		COG4447	-0.72485	0.85089	0.39428	0.96901		COG0388	0.25936	0.51469	0.61432	0.99997
COG3087	0.0208974	0.0249729	0.0157513		COG1219	-0.34107	0.38283	0.37297	0.91533		COG4232	0.74905	0.87945	0.39437	0.96901		COG3051	1.0271	2.0403	0.61468	0.99997
COG2819	0.0208831	0.0316816	0.0268313		COG2303	2.184	2.4517	0.37302	0.91533		COG2513	1.2652	1.4895	0.39566	0.96901		COG3107	-1.8124	3.6031	0.61496	0.99997
COG0061	0.0207654	0.0347019	0.0291906		COG0501	1.0882	1.2217	0.37309	0.91533		COG1767	2.6852	3.1622	0.3958	0.96901		COG4548	1.3454	2.6759	0.61511	0.99997
COG4099	0.0207603	0.0274015	0.0380056		COG1476	0.57468	0.64539	0.37324	0.91533		COG0155	2.1618	2.5463	0.39587	0.96901		COG4795	-1.319	2.6234	0.61511	0.99997
COG1333	0.0207282	0.0368126	0.0325149		COG2183	0.37887	0.42577	0.37354	0.91533		COG0122	1.2643	1.4892	0.39589	0.96901		COG0539	0.26085	0.51903	0.61526	0.99997
COG0325	0.0206799	0.0456244	0.0336748		COG2859	-0.87133	0.97951	0.3737	0.91533		COG0092	-0.33738	0.39746	0.39596	0.96901		COG2078	-0.64222	1.2781	0.61532	0.99997
COG0816	0.0206684	0.0293613	0.0201558		COG0491	0.40743	0.45821	0.37391	0.91533		COG1354	1.5868	1.8708	0.39634	0.96901		COG4877	0.73112	1.455	0.61533	0.99997
COG3950	0.0206484	0.0307692	0.0187362		COG0301	1.6643	1.8752	0.37478	0.91624		COG4555	0.98081	1.1564	0.39635	0.96901		COG1472	0.23863	0.47518	0.61554	0.99997
COG5340	0.0206398	0.0207266	0.0286422		COG0015	0.46563	0.5248	0.37495	0.91624		COG0769	0.41559	0.49019	0.39654	0.96901		COG3052	-1.1657	2.322	0.61564	0.99997
COG1843	0.0206172	0.0150396	0.0223403		COG0728	1.6448	1.8555	0.37536	0.91644		COG1690	1.5605	1.8438	0.39736	0.96903		COG1041	-1.178	2.3466	0.61567	0.99997
COG0164	0.020602	0.0358847	0.041891		COG1539	1.1675	1.3192	0.37617	0.91716		COG3735	1.5977	1.8885	0.39756	0.96903		COG1379	-1.317	2.6251	0.61588	0.99997
COG1959	0.0205733	0.0168596	0.0300869		COG4915	-1.5762	1.7816	0.37633	0.91716		COG1222	-1.1587	1.3708	0.39795	0.96903		COG1322	-0.61408	1.2282	0.61709	0.99997
COG1030	0.0205603	0.0174761	0.0142309		COG4213	-0.56633	0.64141	0.37726	0.91861		COG4095	-1.4298	1.6915	0.39797	0.96903		COG0572	-0.32638	0.65286	0.61713	0.99997
COG2027	0.0205062	0.0329205	0.0339789		COG1713	1.4807	1.6804	0.37823	0.91936		COG0768	0.43973	0.52068	0.39838	0.96907		COG3887	-1.0746	2.1501	0.61722	0.99997
COG0575	0.0204829	0.0296518	0.0355343		COG0805	0.5676	0.64416	0.37824	0.91936		COG3254	-0.97181	1.1515	0.39869	0.96907		COG3015	-0.76667	1.5362	0.61774	0.99997
COG1092	0.0204445	0.0471613	0.036138		COG1874	0.49769	0.56587	0.37913	0.92002		COG0022	2.0727	2.4673	0.40086	0.97217		COG1863	-1.6328	3.2755	0.61813	0.99997
COG0353	0.0204315	0.0366822	0.0286518		COG0628	0.79763	0.90745	0.37942	0.92002		COG3717	0.72787	0.86698	0.40116	0.97217		COG1086	0.59027	1.1843	0.61819	0.99997
COG0530	0.0204249	0.0337693	0.03935		COG1368	0.56786	0.64635	0.37964	0.92002		COG0512	1.0933	1.3028	0.40135	0.97217		COG3837	-0.45213	0.90719	0.61822	0.99997
COG0340	0.0204201	0.0221214	0.0338773		COG2704	-0.79633	0.90713	0.38002	0.92002		COG4120	1.7232	2.0535	0.40139	0.97217		COG0217	0.47284	0.94962	0.61854	0.99997
COG0241	0.0203924	0.00881305	0.00856561		COG1594	-2.2209	2.5315	0.38033	0.92002		COG0673	0.4192	0.50014	0.40194	0.97221		COG3178	-0.64053	1.2867	0.61863	0.99997
COG4659	0.0203885	0.0303888	0.0323924		COG2163	2.4633	2.8091	0.38054	0.92002		COG1055	-0.34343	0.41001	0.40226	0.97221		COG0355	-0.38102	0.76649	0.61912	0.99997
COG2971	0.0203786	0.0324618	0.0195348		COG0760	0.59211	0.67598	0.38107	0.92032		COG1614	2.438	2.9142	0.40283	0.97221		COG1887	0.7974	1.6056	0.61944	0.99997
COG0035	0.0202656	0.0353842	0.0347927		COG3177	0.46193	0.52774	0.38142	0.92032		COG1001	-0.83722	1.0013	0.40307	0.97221		COG3087	-0.65549	1.3204	0.6196	0.99997
COG4667	0.0202483	0.0251708	0.0251812		COG3980	1.7616	2.0187	0.38288	0.92032		COG4680	-1.4966	1.7904	0.40319	0.97221		COG5283	-0.62368	1.2581	0.6201	0.99997
COG1854	0.0201789	0.0353525	0.0333832		COG1678	2.4312	2.7866	0.38295	0.92032		COG1295	0.95339	1.1434	0.40436	0.97232		COG1436	-1.0876	2.1952	0.62028	0.99997
COG0131	0.0201554	0.0332776	0.0318955		COG0671	0.63501	0.7294	0.38398	0.92032		COG3598	0.70385	0.84418	0.40441	0.97232		COG0526	-0.34461	0.69569	0.62035	0.99997
COG3426	0.0201509	0.0337259	0.0389533		COG3339	0.47026	0.54063	0.38439	0.92032		COG1595	-0.32037	0.38428	0.40446	0.97232		COG1653	0.29174	0.58945	0.62065	0.99997
COG2715	0.0200541	0.0298343	0.0285846		COG1363	1.6238	1.8675	0.38456	0.92032		COG3033	-0.95422	1.1468	0.40538	0.97232		COG5540	-1.4006	2.8317	0.62088	0.99997
COG1792	0.0199807	0.0387528	0.0493085		COG1462	-1.232	1.4183	0.38505	0.92032		COG4209	1.5354	1.8463	0.40564	0.97232		COG1208	-0.29204	0.5906	0.62097	0.99997
COG0063	0.0199259	0.041605	0.0345527		COG2148	0.43894	0.50563	0.38533	0.92032		COG2932	1.2906	1.5531	0.406	0.97232		COG2407	0.20187	0.40833	0.62103	0.99997
COG1195	0.0199112	0.0397386	0.0413262		COG5337	0.44794	0.51622	0.38554	0.92032		COG1122	1.3726	1.6518	0.40601	0.97232		COG3499	1.8418	3.7262	0.62111	0.99997
COG1480	0.019882	0.030944	0.0337853		COG1136	0.33087	0.38137	0.38563	0.92032		COG0218	0.95544	1.15	0.40608	0.97232		COG3401	-0.48178	0.97495	0.6212	0.99997
COG0066	0.0198811	0.0186889	0.02629		COG5872	2.4078	2.7816	0.38669	0.92032		COG3568	0.99028	1.194	0.40687	0.97318		COG1092	-0.48367	0.9792	0.62134	0.99997
COG2097	0.0198548	0.011936	0.00666373		COG1950	1.9871	2.2985	0.3873	0.92032		COG1148	-0.78084	0.94201	0.40716	0.97318		COG1474	1.0923	2.2115	0.62138	0.99997
COG3405	0.0198445	0.0316324	0.0294351		COG4555	0.99878	1.1562	0.38768	0.92032		COG5496	1.0059	1.2149	0.4077	0.97363		COG2096	-0.468	0.94765	0.62141	0.99997
COG5904	0.0198306	0.00649291	0.0155464		COG2810	-1.101	1.275	0.38784	0.92032		COG4584	1.0343	1.2566	0.41046	0.97502		COG2356	-0.46209	0.93641	0.62168	0.99997
COG0632	0.0197971	0.0277625	0.0317561		COG2059	0.75976	0.88026	0.38808	0.92032		COG3456	-1.2192	1.4815	0.41055	0.97502		COG1126	-0.49417	1.0018	0.62182	0.99997
COG2852	0.0197845	0.0121135	0.0104949		COG0022	2.1276	2.4665	0.38835	0.92032		COG0012	-0.48623	0.59109	0.41074	0.97502		COG1246	-0.30078	0.61006	0.62198	0.99997
COG0413	0.0197565	0.0363468	0.0222577		COG0151	0.44238	0.51317	0.38866	0.92032		COG4496	1.7676	2.1524	0.41152	0.97502		COG0494	0.47105	0.95621	0.62228	0.99997
COG0193	0.0197206	0.0265666	0.0386621		COG5280	1.5531	1.8029	0.38901	0.92032		COG2140	-1.7113	2.0861	0.41204	0.97502		COG2015	0.97948	1.9905	0.62266	0.99997
COG2365	0.0197129	0.0454862	0.0214153		COG5812	2.4827	2.8825	0.38908	0.92032		COG0779	-0.41354	0.50441	0.4123	0.97502		COG1302	0.53382	1.0865	0.6232	0.99997
COG1001	0.0197095	0.0327733	0.0134393		COG0834	-0.42518	0.49396	0.38938	0.92032		COG0179	0.53446	0.65313	0.41318	0.97502		COG3458	-0.30056	0.61266	0.62372	0.99997
COG0444	0.0196942	0.0346117	0.0498822		COG1879	-0.60428	0.70359	0.39043	0.92032		COG2814	-0.41364	0.50558	0.41328	0.97502		COG0127	0.38824	0.7916	0.62382	0.99997
COG0635	0.0196899	0.0594272	0.0624248		COG0765	0.88619	1.0319	0.39047	0.92032		COG3772	-0.64727	0.7916	0.41355	0.97502		COG5016	0.4729	0.96496	0.62408	0.99997
COG0351	0.0196755	0.0141047	0.0111363		COG1871	-1.2833	1.4963	0.39108	0.92032		COG1638	-0.61729	0.75635	0.41441	0.97502		COG1559	-0.58591	1.1979	0.62475	0.99997
COG2425	0.0196594	0.00508771	0.0188966		COG0792	0.70177	0.81947	0.39179	0.92032		COG0294	0.92315	1.1336	0.41544	0.97502		COG3882	-0.84665	1.7322	0.625	0.99997
COG0692	0.0195862	0.0292433	0.0318765		COG5504	2.6429	3.0911	0.39256	0.92032		COG1161	1.1939	1.4669	0.41571	0.97502		COG0034	-0.30156	0.61712	0.62509	0.99997
COG0666	0.0195597	0.0114105	0.0149427		COG0826	0.43659	0.51072	0.39263	0.92032		COG2524	2.0547	2.5246	0.41573	0.97502		COG0368	-0.47476	0.9734	0.62574	0.99997
COG4166	0.0195589	0.0271091	0.0477011		COG0341	-0.45341	0.53048	0.39271	0.92032		COG3231	-2.6068	3.2031	0.41573	0.97502		COG3711	-0.90513	1.8599	0.6265	0.99997
COG0377	0.0195363	0.0250314	0.0132137		COG2045	2.0258	2.3705	0.39278	0.92032		COG1879	-0.57227	0.70361	0.41603	0.97502		COG4804	0.46273	0.95109	0.62659	0.99997
COG3167	0.0194978	0.0189652	0.00510214		COG3458	0.49685	0.58157	0.39293	0.92032		COG0466	0.32069	0.3943	0.41604	0.97502		COG2985	-0.26579	0.54698	0.62703	0.99997
COG0670	0.0194621	0.0157024	0.0173632		COG2125	-2.5794	3.0237	0.39364	0.92032		COG0508	2.3053	2.8358	0.41626	0.97502		COG1316	0.4958	1.0204	0.62706	0.99997
COG1188	0.0194613	0.0280752	0.0207989		COG1015	-1.2988	1.5239	0.39404	0.92032		COG3845	1.3354	1.6431	0.41639	0.97502		COG5293	1.3091	2.6984	0.62758	0.99997
COG0171	0.0194499	0.0438551	0.0468737		COG0065	0.57752	0.67793	0.39428	0.92032		COG2015	1.5377	1.894	0.41686	0.97502		COG1226	-1.4815	3.0629	0.62861	0.99997
COG3018	0.0194255	0.0031958	0.0138936		COG1561	0.43388	0.50939	0.39434	0.92032		COG0063	0.51404	0.63356	0.41716	0.97502		COG1063	-0.45974	0.95121	0.62887	0.99997
COG1234	0.019406	0.028494	0.0387311		COG1225	0.44745	0.52577	0.39475	0.92032		COG1157	-1.1516	1.4201	0.41741	0.97502		COG0150	0.51211	1.0599	0.62899	0.99997
COG2153	0.0193688	0.0235841	0.0144051		COG1767	2.6885	3.1615	0.39511	0.92032		COG3275	0.76426	0.94277	0.41757	0.97502		COG4775	0.27646	0.5725	0.62917	0.99997
COG1842	0.0193364	0.00118944	0.00281325		COG0133	0.96149	1.1308	0.39515	0.92032		COG4640	0.47956	0.59217	0.41804	0.97502		COG2085	1.3038	2.7078	0.63017	0.99997
COG5238	0.0193149	0.00354008	0.00604162		COG3878	-2.2499	2.6479	0.39548	0.92032		COG0410	1.6669	2.0654	0.41965	0.97502		COG4259	1.0502	2.1814	0.6302	0.99997
COG3506	0.0192422	0.0326048	0.0290161		COG0519	0.42326	0.49851	0.39585	0.92032		COG0479	-0.49807	0.61735	0.41979	0.97502		COG0512	-0.65815	1.3674	0.6303	0.99997
COG1611	0.0192358	0.0331757	0.029968		COG1887	1.2972	1.5296	0.39639	0.92032		COG2871	-0.34847	0.43192	0.41979	0.97502		COG2001	0.33604	0.69898	0.63069	0.99997
COG5146	0.0192025	0.0203825	0.0232663		COG1316	0.82382	0.97198	0.39668	0.92032		COG4603	1.4556	1.8073	0.42059	0.97502		COG4694	0.81086	1.6879	0.63096	0.99997
COG1129	0.0191259	0.0599903	0.0556533		COG0395	1.1203	1.3228	0.39706	0.92032		COG0197	-0.54595	0.67803	0.4207	0.97502		COG0118	-0.34635	0.72246	0.63165	0.99997
COG0533	0.0190709	0.0445025	0.0426884		COG1566	0.37869	0.44755	0.39748	0.92032		COG0178	0.37538	0.46679	0.4213	0.97502		COG5277	0.66254	1.385	0.63238	0.99997
COG0503	0.0190541	0.0394045	0.03107		COG1625	1.5972	1.8899	0.39804	0.92032		COG1525	-1.3132	1.6338	0.42153	0.97502		COG3852	-0.87814	1.8397	0.63313	0.99997
COG3633	0.0190536	0.015399	0.0188651		COG0076	1.1391	1.348	0.3981	0.92032		COG3016	-2.9291	3.653	0.42265	0.97502		COG2956	-0.26079	0.54715	0.63363	0.99997
COG1302	0.0190128	0.0123033	0.017439		COG3311	0.8747	1.0353	0.39819	0.92032		COG1139	-0.53156	0.66299	0.42269	0.97502		COG0790	-0.36418	0.76521	0.63413	0.99997
COG0237	0.0189661	0.0318743	0.0360802		COG2087	1.2073	1.4295	0.39836	0.92032		COG0470	1.3595	1.6966	0.42295	0.97502		COG2026	-1.2805	2.6914	0.63422	0.99997
COG3378	0.0189509	0.0166739	0.0270849		COG1737	1.2232	1.4486	0.39846	0.92032		COG1245	-1.3346	1.6663	0.42316	0.97502		COG1785	0.74322	1.5647	0.63479	0.99997
COG4823	0.0189029	0.0293198	0.0145994		COG2145	2.2139	2.6244	0.3989	0.92032		COG1479	0.90565	1.1311	0.42331	0.97502		COG4474	-1.1153	2.3492	0.63496	0.99997
COG2348	0.0188852	0.0232486	0.0186134		COG0763	0.80603	0.95615	0.39923	0.92032		COG1889	-2.44	3.0484	0.42347	0.97502		COG1146	-0.50002	1.0534	0.63501	0.99997
COG1841	0.0188727	0.0144071	0.0255381		COG4564	2.6165	3.109	0.40002	0.92032		COG0826	0.40813	0.51086	0.42435	0.97502		COG0529	-1.366	2.8792	0.63519	0.99997
COG5015	0.018834	0.033567	0.0156922		COG0615	-0.91562	1.0883	0.40016	0.92032		COG1146	-0.79752	0.9988	0.4246	0.97502		COG3567	-0.97185	2.0501	0.63546	0.99997
COG4485	0.0188195	0.0385011	0.0411094		COG1923	-1.9187	2.2818	0.40041	0.92032		COG4907	0.72676	0.91021	0.4246	0.97502		COG1847	0.81171	1.7133	0.63566	0.99997
COG1533	0.0188187	0.0320749	0.032981		COG3668	-0.72898	0.86704	0.40048	0.92032		COG0653	0.34988	0.43914	0.4256	0.97502		COG0707	0.30652	0.64785	0.63612	0.99997
COG0483	0.018814	0.0232039	0.0170254		COG2509	0.59351	0.70659	0.40093	0.92032		COG4026	-1.7667	2.2199	0.42611	0.97502		COG5006	0.67687	1.4322	0.6365	0.99997
COG2731	0.01876	0.0199674	0.0212372		COG1345	-0.93161	1.11	0.4013	0.92032		COG2844	2.3248	2.9313	0.42772	0.97502		COG0027	-0.44218	0.93582	0.63657	0.99997
COG0805	0.0187585	0.0351338	0.0277037		COG0420	1.4992	1.7869	0.40145	0.92032		COG5633	-0.67632	0.85329	0.428	0.97502		COG0385	-0.36483	0.77285	0.63689	0.99997
COG0040	0.018758	0.0401203	0.0319289		COG0634	0.94988	1.1323	0.40151	0.92032		COG4206	-0.35197	0.44433	0.42828	0.97502		COG1575	0.53995	1.1443	0.63704	0.99997
COG4122	0.0187074	0.0395061	0.0332099		COG1893	-0.54748	0.6526	0.40151	0.92032		COG5343	-1.0806	1.3657	0.42881	0.97502		COG1580	-0.74285	1.5749	0.63716	0.99997
COG4908	0.0186923	0.0250951	0.0265455		COG1236	-1.1931	1.4238	0.40202	0.92032		COG4733	0.77397	0.98049	0.4299	0.97502		COG0059	0.33906	0.71893	0.6372	0.99997
COG4422	0.0186454	0.0343285	0.0274534		COG0440	0.98282	1.1729	0.40208	0.92032		COG2145	2.0707	2.6287	0.43086	0.97502		COG1669	-0.38466	0.81642	0.63753	0.99997
COG0801	0.0185649	0.0445092	0.0386803		COG1195	0.90912	1.0853	0.40221	0.92032		COG0760	0.53235	0.67613	0.43108	0.97502		COG3846	-1.1322	2.4059	0.63793	0.99997
COG1317	0.0185096	0.00857083	0.00689825		COG0721	-1.6397	1.9577	0.40228	0.92032		COG1224	-1.806	2.294	0.43112	0.97502		COG0342	-0.21171	0.45065	0.6385	0.99997
COG2151	0.018496	0.0222985	0.0230388		COG4978	1.4751	1.7614	0.40235	0.92032		COG4290	2.0861	2.6529	0.43166	0.97502		COG0501	-0.60384	1.2862	0.63873	0.99997
COG0607	0.0184906	0.0322154	0.0256005		COG1651	1.5756	1.8823	0.40256	0.92032		COG2888	0.97465	1.2402	0.43194	0.97502		COG5811	1.0677	2.2774	0.63919	0.99997
COG1337	0.0184739	0.00734915	0.0131947		COG2740	1.8424	2.2084	0.40415	0.92136		COG3250	0.34162	0.43482	0.43208	0.97502		COG5423	1.6201	3.4557	0.63921	0.99997
COG1098	0.0184649	0.00278087	0.00390113		COG4956	1.5573	1.8681	0.40448	0.92136		COG0668	1.1221	1.429	0.43229	0.97502		COG0003	1.6944	3.6152	0.63929	0.99997
COG0294	0.0184342	0.0322007	0.0404852		COG0300	0.76283	0.91514	0.40453	0.92136		COG2258	1.6196	2.0645	0.43275	0.97502		COG1253	0.28716	0.61271	0.6393	0.99997
COG1556	0.0184173	0.0218384	0.0281168		COG1235	0.74202	0.89115	0.40504	0.92136		COG2080	1.2509	1.5964	0.43328	0.97502		COG0518	-0.89518	1.9118	0.63961	0.99997
COG3103	0.0184141	0.101203	0.0841078		COG1968	0.9596	1.153	0.40527	0.92136		COG0817	0.4104	0.52379	0.43333	0.97502		COG0767	-0.4246	0.90687	0.63964	0.99997
COG2367	0.0183887	0.0151776	0.0141121		COG1459	0.78248	0.94085	0.40559	0.92136		COG5505	1.7122	2.1888	0.43408	0.97502		COG2188	0.91302	1.9513	0.63985	0.99997
COG1496	0.018321	0.0271174	0.0167046		COG0163	-2.2228	2.674	0.40583	0.92136		COG2373	0.33126	0.42373	0.43436	0.97502		COG4152	0.94859	2.0282	0.63999	0.99997
COG2884	0.0182795	0.0299897	0.0285366		COG1205	1.7348	2.0885	0.40619	0.92136		COG3039	-0.77049	0.98634	0.43471	0.97502		COG3808	0.23713	0.50735	0.64023	0.99997
COG1721	0.0182738	0.0357524	0.030854		COG1974	1.0151	1.2239	0.40688	0.92136		COG0469	-0.58674	0.75126	0.43479	0.97502		COG0624	0.25282	0.54185	0.64079	0.99997
COG0095	0.0182076	0.0295899	0.0255251		COG3409	-0.73495	0.88905	0.40843	0.92136		COG3295	2.5224	3.2318	0.4351	0.97502		COG1266	-0.30698	0.65812	0.64089	0.99997
COG1619	0.0181918	0.0543564	0.0257844		COG0107	0.90288	1.0953	0.40975	0.92136		COG0489	0.39649	0.50804	0.43514	0.97502		COG2518	-1.2123	2.5991	0.64091	0.99997
COG3291	0.0181893	0.0260054	0.0199233		COG0586	1.0996	1.3353	0.41024	0.92136		COG0160	1.4219	1.8226	0.43531	0.97502		COG5314	-0.93275	2.0006	0.64104	0.99997
COG3716	0.0181774	0.00055024	0.00693953		COG1118	1.5832	1.9227	0.41027	0.92136		COG1215	0.57202	0.73325	0.43533	0.97502		COG2006	-0.61777	1.3294	0.64214	0.99997
COG4692	0.0181663	0.0212306	0.0165758		COG1792	0.70009	0.85079	0.41058	0.92136		COG5495	-0.74031	0.94939	0.43552	0.97502		COG3529	-1.4727	3.1798	0.64326	0.99997
COG2720	0.0181022	0.0368213	0.0324613		COG2257	2.0261	2.4622	0.41058	0.92136		COG0405	1.6958	2.1775	0.4361	0.97502		COG5525	0.84011	1.8161	0.64366	0.99997
COG1956	0.0180446	0.0273151	0.0258071		COG0410	1.699	2.0652	0.4107	0.92136		COG2241	-1.1446	1.4711	0.4365	0.97502		COG1641	0.8923	1.9293	0.64372	0.99997
COG0691	0.0179675	0.035663	0.0227474		COG2895	-1.6385	1.992	0.41076	0.92136		COG0728	1.4443	1.8568	0.43667	0.97502		COG1420	0.75106	1.624	0.64374	0.99997
COG0139	0.0179505	0.0238586	0.0235395		COG2369	1.6086	1.9576	0.41124	0.92136		COG2345	-1.9421	2.4982	0.43693	0.97502		COG1657	0.98257	2.1248	0.64378	0.99997
COG4096	0.0179499	0.0386588	0.0200319		COG0012	-0.4846	0.59091	0.41217	0.92136		COG1408	0.47489	0.61167	0.43752	0.97502		COG3409	0.43303	0.93737	0.64411	0.99997
COG3717	0.0178829	0.0376437	0.0361387		COG4715	2.7139	3.3102	0.41229	0.92136		COG0333	0.91793	1.1824	0.43757	0.97502		COG4099	0.44813	0.97215	0.64482	0.99997
COG0295	0.0177698	0.0255682	0.0295694		COG1589	0.87645	1.07	0.41273	0.92136		COG0509	-0.49848	0.64225	0.43766	0.97502		COG4720	0.98197	2.1302	0.64482	0.99997
COG0382	0.0177604	0.0163598	0.0165079		COG3537	0.91543	1.1188	0.41324	0.92136		COG4626	1.427	1.8407	0.43819	0.97502		COG0262	-0.53839	1.1682	0.64488	0.99997
COG3201	0.0177326	0.030875	0.0296601		COG4826	-0.45789	0.55965	0.41325	0.92136		COG0605	-0.8095	1.0459	0.43895	0.97502		COG3333	-1.0044	2.1796	0.64494	0.99997
COG1512	0.017718	0.0258741	0.0191541		COG1858	2.7889	3.4099	0.41343	0.92136		COG3745	1.5287	1.9769	0.43937	0.97502		COG2250	-1.2543	2.724	0.64519	0.99997
COG2816	0.0177021	0.0240422	0.014916		COG5505	1.7888	2.1881	0.41362	0.92136		COG0836	0.36959	0.47802	0.43942	0.97502		COG4468	0.93266	2.0273	0.64548	0.99997
COG0133	0.0176401	0.0444617	0.0470443		COG2931	-1.1233	1.3745	0.41378	0.92136		COG0657	-0.32216	0.41789	0.44075	0.97502		COG4608	0.76532	1.6667	0.6461	0.99997
COG4260	0.0176311	0.021508	0.0239513		COG3470	1.8407	2.2525	0.41382	0.92136		COG3408	0.35081	0.45518	0.44088	0.97502		COG1459	0.45171	0.98628	0.64696	0.99997
COG5495	0.017623	0.0227601	0.0122409		COG3127	1.8069	2.2115	0.41389	0.92136		COG0135	0.82983	1.0779	0.44137	0.97502		COG3291	-0.56573	1.2358	0.6471	0.99997
COG0757	0.0175769	0.035423	0.0256702		COG3156	1.8872	2.3108	0.4141	0.92136		COG3681	1.0397	1.3508	0.44147	0.97502		COG1304	-0.80524	1.7595	0.64721	0.99997
COG4737	0.0175013	0.0125693	0.0200224		COG2160	0.38169	0.46736	0.41411	0.92136		COG0447	0.70424	0.91554	0.44177	0.97502		COG2385	-0.29239	0.63929	0.64741	0.99997
COG2096	0.0174881	0.0237293	0.0172322		COG2004	-2.592	3.1775	0.41464	0.92136		COG1264	-1.3503	1.7558	0.44186	0.97502		COG0319	-0.40037	0.87626	0.64774	0.99997
COG1699	0.0174791	0.00299831	0.00246899		COG0378	1.7868	2.1916	0.41491	0.92136		COG2848	1.0811	1.4073	0.44237	0.97502		COG1271	0.20464	0.44796	0.64779	0.99997
COG1720	0.0174219	0.0263316	0.0218987		COG2320	2.2785	2.7962	0.41516	0.92136		COG0309	1.4949	1.946	0.44238	0.97502		COG3595	0.48343	1.0593	0.64812	0.99997
COG2815	0.0174125	0.0304167	0.035265		COG2195	-0.29693	0.36464	0.41547	0.92136		COG4289	0.83113	1.0826	0.44264	0.97502		COG0556	0.33361	0.73163	0.6484	0.99997
COG0036	0.0172842	0.040002	0.0410641		COG2103	0.96192	1.1836	0.41639	0.92136		COG1003	-0.39867	0.51962	0.44294	0.97502		COG1664	-0.5614	1.2329	0.64886	0.99997
COG0799	0.0172179	0.0262065	0.0233025		COG5868	2.3357	2.8749	0.41653	0.92136		COG3152	-0.93073	1.2132	0.44299	0.97502		COG1428	0.45716	1.0053	0.64927	0.99997
COG0352	0.0171659	0.0264472	0.015027		COG1264	-1.4263	1.7559	0.41664	0.92136		COG4930	1.3399	1.7469	0.44308	0.97502		COG4826	0.26821	0.59018	0.6495	0.99997
COG0549	0.0171281	0.0187331	0.00864643		COG3645	-0.97508	1.203	0.41764	0.92136		COG2005	1.9232	2.5098	0.44351	0.97502		COG3639	-1.6918	3.725	0.6497	0.99997
COG1357	0.0171024	0.00851915	0.00598909		COG0425	1.113	1.3734	0.4177	0.92136		COG4775	0.41629	0.54326	0.44351	0.97502		COG0219	-0.92883	2.0472	0.65004	0.99997
COG0070	0.0170992	0.0568088	0.0402012		COG0419	0.94339	1.165	0.41805	0.92136		COG2755	0.30982	0.40435	0.44355	0.97502		COG0468	0.41683	0.91872	0.65004	0.99997
COG0107	0.0170889	0.035036	0.039443		COG5545	0.48797	0.6027	0.41814	0.92136		COG3833	1.4813	1.9334	0.44357	0.97502		COG2812	0.16617	0.36636	0.65013	0.99997
COG1934	0.0170875	0.0287335	0.0309258		COG2855	2.0961	2.5901	0.41836	0.92136		COG1034	-0.53047	0.69247	0.44364	0.97502		COG4834	-0.9011	1.9868	0.65015	0.99997
COG3617	0.0170679	0.0204938	0.0182598		COG1270	0.77536	0.95873	0.41866	0.92136		COG0198	-0.55571	0.72638	0.44425	0.97502		COG0253	-0.44905	0.99051	0.6503	0.99997
COG3587	0.0170672	0.016933	0.011302		COG1242	0.92889	1.15	0.41924	0.92136		COG3393	1.511	1.9758	0.44442	0.97502		COG0750	-0.2299	0.50714	0.65032	0.99997
COG1968	0.0170672	0.0381966	0.0281545		COG1768	1.5771	1.9538	0.41953	0.92136		COG3881	-2.483	3.2468	0.44443	0.97502		COG0463	-0.19216	0.42399	0.65039	0.99997
COG1873	0.0170656	0.00597277	0.00564231		COG0458	0.38089	0.47235	0.42003	0.92136		COG0398	-1.7733	2.3243	0.44551	0.97502		COG3040	-0.87087	1.9285	0.65158	0.99997
COG0807	0.0169887	0.0376472	0.0323531		COG3894	1.8911	2.3492	0.42083	0.92136		COG2063	-2.2023	2.8872	0.44561	0.97502		COG2704	0.43194	0.95655	0.65159	0.99997
COG3015	0.0169731	0.0220338	0.016419		COG2367	-0.49689	0.61758	0.42106	0.92136		COG1078	1.0244	1.3442	0.44602	0.97502		COG5001	-0.6527	1.4539	0.65347	0.99997
COG1290	0.0169248	0.0114063	0.000219454		COG3150	0.80772	1.0042	0.42122	0.92136		COG4465	-1.8055	2.3698	0.44612	0.97502		COG2818	-0.89122	1.9854	0.6535	0.99997
COG0792	0.0168947	0.0301102	0.0189434		COG0079	0.39861	0.49621	0.42179	0.92136		COG5279	-0.65012	0.85514	0.44711	0.97502		COG1794	1.0115	2.2539	0.65359	0.99997
COG3203	0.0168876	0.0156694	0.00817799		COG1717	-2.805	3.492	0.42184	0.92136		COG0523	0.94147	1.2385	0.44717	0.97502		COG1409	0.43658	0.97325	0.65373	0.99997
COG1210	0.0168365	0.0264295	0.023047		COG0604	1.5855	1.9741	0.42189	0.92136		COG0034	0.44481	0.58652	0.44822	0.97502		COG2919	0.36562	0.81534	0.65384	0.99997
COG3178	0.0167933	0.0166005	0.0109072		COG3850	1.8404	2.2919	0.42198	0.92136		COG1345	-0.84165	1.1099	0.44825	0.97502		COG4289	-0.5085	1.1346	0.65403	0.99997
COG4465	0.0167678	0.000774944	0.00648682		COG1164	1.6384	2.0408	0.42208	0.92136		COG2996	0.75182	0.99173	0.4484	0.97502		COG3708	-0.53836	1.2031	0.65453	0.99997
COG2311	0.0167226	0.0259944	0.021103		COG5512	0.74964	0.93628	0.42333	0.92136		COG1803	1.7574	2.3194	0.44862	0.97502		COG3422	-0.9264	2.0736	0.65505	0.99997
COG1989	0.0167183	0.00626901	0.0108785		COG3415	-0.84698	1.0612	0.42479	0.92136		COG4706	-0.96493	1.2737	0.44869	0.97502		COG1169	-0.29057	0.65112	0.65541	0.99997
COG0763	0.0166919	0.0321598	0.0285501		COG1943	0.77629	0.97434	0.42561	0.92136		COG3935	1.6848	2.2272	0.44937	0.97502		COG4965	0.94542	2.1201	0.65565	0.99997
COG1153	0.0166656	0.0035956	0.000561339		COG3747	1.9602	2.4605	0.42565	0.92136		COG0030	0.70503	0.93272	0.44971	0.97502		COG2608	0.29823	0.67097	0.6567	0.99997
COG1486	0.0166612	0.00400315	0.0171922		COG2732	2.1959	2.758	0.42592	0.92136		COG3475	0.4767	0.63083	0.44985	0.97502		COG0187	0.15827	0.35651	0.65709	0.99997
COG0764	0.0166155	0.0253241	0.0255106		COG0154	1.4486	1.8212	0.42637	0.92136		COG0628	0.68507	0.90778	0.45045	0.97502		COG2004	1.4864	3.3496	0.65722	0.99997
COG3956	0.0166134	0.0268522	0.0324397		COG2023	-1.9741	2.4839	0.42675	0.92136		COG1328	-0.34539	0.45791	0.45068	0.97502		COG3713	0.99555	2.2452	0.65747	0.99997
COG1560	0.0165381	0.0317726	0.0359396		COG2264	0.92867	1.1698	0.42728	0.92136		COG1560	0.87771	1.1651	0.45125	0.97502		COG0212	0.43179	0.97495	0.65785	0.99997
COG3635	0.0165363	0.0274015	0.0186293		COG1240	-0.56404	0.71054	0.4273	0.92136		COG0004	0.68594	0.91103	0.45149	0.97502		COG1752	-0.42371	0.95709	0.65798	0.99997
COG4584	0.0165109	0.0458701	0.041792		COG1641	1.4672	1.8488	0.42745	0.92136		COG0801	0.87239	1.159	0.45164	0.97502		COG1563	-1.3168	2.9778	0.65834	0.99997
COG1194	0.0165028	0.0376732	0.026822		COG0135	0.85487	1.0776	0.4276	0.92136		COG2099	0.96597	1.2848	0.45215	0.97502		COG0422	0.60364	1.3651	0.65835	0.99997
COG0393	0.0165003	0.0210448	0.015139		COG3523	-1.8317	2.3119	0.42818	0.92136		COG0552	0.66733	0.88795	0.45233	0.97502		COG0141	-0.25032	0.56691	0.65881	0.99997
COG2073	0.0164832	0.00936043	0.0164161		COG5563	-1.5651	1.9763	0.42839	0.92136		COG0827	-1.0712	1.4258	0.45248	0.97502		COG4118	-0.77052	1.7461	0.65901	0.99997
COG1155	0.0164371	0.0182706	0.0262925		COG0106	0.9714	1.2274	0.42869	0.92136		COG1076	-1.1029	1.4684	0.45259	0.97502		COG1994	-0.86379	1.9596	0.65936	0.99997
COG1047	0.0164206	0.0221212	0.0238656		COG5659	0.70087	0.88633	0.42909	0.92136		COG4110	-1.6078	2.1415	0.45277	0.97502		COG4591	-0.44836	1.0195	0.6601	0.99997
COG0179	0.016395	0.0342114	0.0316735		COG0477	-0.74465	0.94181	0.42914	0.92136		COG0744	0.31553	0.42113	0.45371	0.97502		COG1587	-0.52277	1.189	0.66019	0.99997
COG2129	0.0163653	0.0234399	0.0272615		COG4953	1.4615	1.8496	0.42945	0.92136		COG1272	-0.51259	0.68513	0.45436	0.97502		COG0505	-0.35485	0.80763	0.66039	0.99997
COG0547	0.0163286	0.0407237	0.0446176		COG3119	1.329	1.6834	0.42985	0.92136		COG2350	2.1354	2.8543	0.45438	0.97502		COG3980	0.90993	2.0718	0.66051	0.99997
COG4111	0.0163269	0.0288303	0.0336097		COG0396	0.63618	0.80655	0.43025	0.92136		COG1012	-0.49542	0.66231	0.45445	0.97502		COG1912	1.6413	3.7382	0.66063	0.99997
COG1734	0.0163142	0.0160936	0.0225811		COG0743	0.43059	0.54656	0.4308	0.92136		COG4660	0.88793	1.1885	0.45499	0.97502		COG0144	-0.40358	0.9198	0.66083	0.99997
COG0703	0.0162993	0.032661	0.0264595		COG0411	1.3107	1.664	0.43089	0.92136		COG0742	0.84636	1.1343	0.45557	0.97502		COG1233	-0.55573	1.2673	0.66101	0.99997
COG3599	0.0162992	0.00987466	0.0217799		COG1940	-0.52989	0.67273	0.43089	0.92136		COG0747	0.6646	0.89215	0.45631	0.97502		COG1820	0.84223	1.9243	0.66162	0.99997
COG1322	0.0162913	0.0304022	0.0206718		COG2339	0.90637	1.1525	0.43159	0.92136		COG0490	1.1865	1.5951	0.45697	0.97502		COG4692	-0.54929	1.2564	0.66197	0.99997
COG1119	0.0162244	0.0181526	0.0235478		COG1573	1.4753	1.8759	0.4316	0.92136		COG1763	2.2177	2.9852	0.45755	0.97502		COG1811	0.77635	1.7765	0.6621	0.99997
COG1033	0.0162236	0.0346764	0.0271504		COG3359	1.8446	2.3461	0.43172	0.92136		COG1970	-0.94122	1.2671	0.45759	0.97502		COG1305	0.48425	1.1082	0.66214	0.99997
COG1570	0.0161885	0.0278702	0.0310322		COG2055	1.8287	2.3271	0.43197	0.92136		COG4581	-1.5021	2.0226	0.45771	0.97502		COG1197	0.29113	0.66811	0.66302	0.99997
COG2239	0.0161708	0.0340019	0.0302466		COG4709	2.1455	2.7322	0.43229	0.92136		COG0503	0.51555	0.69424	0.45772	0.97502		COG0729	-0.5158	1.1841	0.66312	0.99997
COG1969	0.0161704	0.00104891	0.00780626		COG5635	1.2084	1.5422	0.4333	0.92136		COG0319	-0.61621	0.83101	0.45838	0.97502		COG3885	0.92249	2.1185	0.66324	0.99997
COG3176	0.0161486	0.031519	0.0280577		COG0422	1.0197	1.302	0.43352	0.92136		COG4594	-1.3814	1.8636	0.45853	0.97502		COG2855	1.1535	2.6557	0.66404	0.99997
COG4063	0.0161229	0.000183656	0.0093018		COG3274	0.61485	0.78508	0.43353	0.92136		COG0431	-1.1743	1.5876	0.45949	0.97502		COG0784	0.21877	0.50466	0.66465	0.99997
COG1347	0.0160483	0.014745	0.0285323		COG5581	2.2947	2.9349	0.43429	0.92136		COG0443	-0.84509	1.1425	0.4595	0.97502		COG1220	-0.74284	1.7139	0.66472	0.99997
COG0601	0.0160306	0.0212648	0.047937		COG3172	-1.8157	2.3241	0.43465	0.92136		COG0165	0.37792	0.51114	0.45968	0.97502		COG0125	0.66442	1.5332	0.66475	0.99997
COG1010	0.0160268	0.0222656	0.0156252		COG0863	1.0893	1.3945	0.43474	0.92136		COG0051	-0.56722	0.76764	0.45996	0.97502		COG1252	-0.67506	1.5594	0.66509	0.99997
COG1173	0.016011	0.0332139	0.0589569		COG1194	1.129	1.4469	0.43519	0.92136		COG1536	-2.1971	2.9764	0.46041	0.97502		COG0470	-0.76992	1.7806	0.66546	0.99997
COG3335	0.0160108	0.00721938	0.00352801		COG1983	0.68918	0.88356	0.43539	0.92136		COG3786	1.2471	1.6898	0.46051	0.97502		COG0850	0.96917	2.2481	0.66639	0.99997
COG2233	0.016003	0.0469566	0.0340056		COG0541	-0.39025	0.50056	0.43561	0.92136		COG3549	-1.0939	1.4842	0.46113	0.97502		COG3854	1.2867	2.9855	0.66649	0.99997
COG1464	0.0160019	0.0316843	0.0192296		COG1304	1.3024	1.6714	0.43583	0.92136		COG1428	-0.70001	0.95173	0.46202	0.97502		COG1082	0.21638	0.50232	0.66664	0.99997
COG1705	0.0159835	0.0273124	0.015663		COG5009	0.85013	1.0923	0.43639	0.92136		COG0677	1.1896	1.6194	0.4626	0.97502		COG0291	0.40091	0.93123	0.66682	0.99997
COG0454	0.0159764	0.0274018	0.0300626		COG4907	0.70802	0.91003	0.43656	0.92136		COG2826	-0.79339	1.0804	0.46273	0.97502		COG4447	0.38689	0.89881	0.66687	0.99997
COG1270	0.0159049	0.0306708	0.0246382		COG4877	1.0773	1.3866	0.43719	0.92136		COG4570	-1.6117	2.1956	0.46292	0.97502		COG2524	-1.1152	2.5913	0.66693	0.99997
COG2209	0.0158848	0.0218725	0.0296739		COG3295	2.5098	3.2311	0.4373	0.92136		COG1961	0.68894	0.93886	0.46307	0.97502		COG2846	0.53264	1.2382	0.66707	0.99997
COG1575	0.0158838	0.0262707	0.0406133		COG0038	0.86609	1.1155	0.43749	0.92136		COG1847	1.1938	1.6275	0.46325	0.97502		COG2261	-0.76532	1.7805	0.66732	0.99997
COG0067	0.0158762	0.0298928	0.0364216		COG3225	-1.1646	1.5017	0.43805	0.92136		COG1429	-1.1158	1.5224	0.46361	0.97502		COG0007	0.77218	1.798	0.66759	0.99997
COG4657	0.0158536	0.0246263	0.0300102		COG2376	-1.2522	1.6156	0.43829	0.92136		COG4124	-0.48882	0.66714	0.46373	0.97502		COG0205	0.22832	0.53286	0.6683	0.99997
COG1448	0.0158516	0.0062348	0.00059517		COG5410	1.6624	2.1469	0.43873	0.92136		COG0696	-0.35495	0.48534	0.46457	0.97502		COG1337	0.82288	1.9242	0.66891	0.99997
COG2908	0.0158058	0.0262629	0.0258499		COG1060	1.042	1.3467	0.43909	0.92136		COG1259	1.718	2.3493	0.4646	0.97502		COG0353	-0.41768	0.97832	0.66942	0.99997
COG4679	0.0157498	0.0171034	0.0104597		COG5368	2.3531	3.0437	0.43947	0.92136		COG5812	2.1129	2.8898	0.4647	0.97502		COG0854	-0.63191	1.4801	0.66943	0.99997
COG2189	0.0156671	0.0210502	0.0260655		COG1961	0.7257	0.93878	0.43951	0.92136		COG3359	1.7117	2.348	0.46601	0.97502		COG1168	0.40241	0.94258	0.66943	0.99997
COG1490	0.0156291	0.0277014	0.0268549		COG3077	1.0341	1.3379	0.43958	0.92136		COG0526	0.48057	0.66048	0.46685	0.97502		COG0489	0.22812	0.53511	0.66988	0.99997
COG3071	0.0155987	0.00424099	0.0296402		COG0554	-0.7795	1.0118	0.44104	0.92136		COG5410	1.5607	2.1478	0.46744	0.97502		COG4803	-0.9174	2.154	0.67018	0.99997
COG1576	0.0155638	0.0274623	0.0275805		COG1492	0.71085	0.92412	0.44176	0.92136		COG1942	1.2416	1.7107	0.46797	0.97502		COG1139	0.29787	0.70064	0.67074	0.99997
COG4804	0.0155426	0.0272106	0.0356227		COG1166	-0.41321	0.53719	0.44177	0.92136		COG0441	-0.49839	0.68735	0.46839	0.97502		COG2373	0.18974	0.44642	0.67082	0.99997
COG1813	0.0154725	0.0111178	0.0150699		COG3629	1.8968	2.4663	0.44183	0.92136		COG1347	0.44855	0.61986	0.46929	0.97502		COG1353	1.0164	2.3927	0.671	0.99997
COG0159	0.0154556	0.0304072	0.03441		COG2262	0.8702	1.1325	0.44224	0.92136		COG2082	0.68683	0.94976	0.46958	0.97502		COG1768	0.86177	2.0292	0.67107	0.99997
COG0538	0.0154534	0.0129526	0.0163276		COG1506	0.40393	0.52568	0.44225	0.92136		COG3832	-1.0966	1.5167	0.46966	0.97502		COG0423	0.2919	0.68763	0.6712	0.99997
COG0245	0.015439	0.0448954	0.058069		COG5283	0.91619	1.1945	0.44306	0.92136		COG1105	-0.91189	1.2618	0.46986	0.97502		COG1376	-0.92267	2.1745	0.67133	0.99997
COG3682	0.0154262	0.0306492	0.0218028		COG2872	-0.76944	1.0045	0.4437	0.92136		COG3587	-0.88908	1.2306	0.47001	0.97502		COG1989	0.77125	1.8179	0.67139	0.99997
COG1429	0.0154142	0.012021	0.011281		COG1004	-0.42109	0.54977	0.44371	0.92136		COG4245	-0.87517	1.2131	0.47065	0.97502		COG0111	0.25644	0.60452	0.67141	0.99997
COG0223	0.0154085	0.0400683	0.0399753		COG1070	0.27626	0.36099	0.44411	0.92136		COG5632	-1.5018	2.0823	0.47078	0.97502		COG2235	0.92195	2.1745	0.67157	0.99997
COG1280	0.0153912	0.0211966	0.0220479		COG4608	1.2137	1.5859	0.44411	0.92136		COG1922	-1.0828	1.502	0.47096	0.97502		COG0473	-0.24213	0.57166	0.67189	0.99997
COG0603	0.0153764	0.0327215	0.0327775		COG2350	2.1827	2.8527	0.44418	0.92136		COG4251	-1.3967	1.9397	0.47147	0.97502		COG4988	-0.70139	1.658	0.67227	0.99997
COG1171	0.0153733	0.020663	0.0141461		COG1587	0.86359	1.1288	0.44424	0.92136		COG0593	0.62073	0.8626	0.47177	0.97502		COG0329	-0.41697	0.98637	0.67249	0.99997
COG0368	0.0153625	0.0266685	0.0206445		COG3437	-0.58128	0.75997	0.44435	0.92136		COG1171	-0.93492	1.2996	0.4719	0.97502		COG2995	1.0832	2.5629	0.67255	0.99997
COG0800	0.015349	0.0335089	0.0340534		COG1922	-1.1482	1.502	0.44459	0.92136		COG0162	0.35749	0.49714	0.47208	0.97502		COG1057	0.38745	0.9173	0.67274	0.99997
COG3382	0.0153485	0.0249529	0.0244161		COG0709	1.2937	1.6952	0.44536	0.92136		COG0807	0.67485	0.93985	0.47273	0.97502		COG4968	-0.44806	1.0616	0.67299	0.99997
COG0583	0.0153213	0.142043	0.0514014		COG0177	0.84616	1.1095	0.44566	0.92136		COG0303	0.89044	1.2419	0.47339	0.97502		COG2311	-0.43597	1.0338	0.67322	0.99997
COG1394	0.0153186	0.00888935	0.0153009		COG3864	1.4754	1.9346	0.44566	0.92136		COG3659	2.2476	3.1383	0.47388	0.97502		COG3034	0.97762	2.3189	0.67333	0.99997
COG4064	0.0152866	0.0025693	0.00107886		COG1022	-0.54111	0.71028	0.44616	0.92136		COG3835	1.383	1.932	0.47409	0.97502		COG0066	0.35707	0.84712	0.67339	0.99997
COG0863	0.0152723	0.0359131	0.0297522		COG0044	0.38486	0.50545	0.4464	0.92136		COG5423	2.3628	3.3008	0.47411	0.97502		COG1390	0.49255	1.1686	0.67341	0.99997
COG3712	0.0152695	0.0278175	0.0486236		COG3263	1.2475	1.6386	0.44645	0.92136		COG3500	1.0157	1.4224	0.47519	0.97502		COG3580	-0.85335	2.0281	0.67392	0.99997
COG1105	0.0152437	0.0152671	0.0104526		COG0722	1.4809	1.9451	0.44646	0.92136		COG3663	0.6325	0.88653	0.47556	0.97502		COG0239	0.68072	1.6181	0.67397	0.99997
COG1982	0.0152387	0.0192949	0.0473308		COG1253	0.44338	0.58241	0.44649	0.92136		COG2153	-0.66615	0.93449	0.47594	0.97502		COG4248	0.9546	2.2741	0.67465	0.99997
COG2166	0.0152267	0.0168889	0.0257627		COG0756	-0.37472	0.4925	0.44675	0.92136		COG3981	1.3817	1.9412	0.47661	0.97502		COG3655	0.50948	1.215	0.67499	0.99997
COG0189	0.0152161	0.0195182	0.00886321		COG5407	-1.8621	2.4504	0.4473	0.92136		COG0121	2.1811	3.0659	0.47682	0.97502		COG2233	-0.50258	1.201	0.67562	0.99997
COG0646	0.015205	0.023556	0.0332102		COG4700	1.2192	1.6045	0.44733	0.92136		COG1073	0.45189	0.63523	0.47685	0.97502		COG2185	0.34452	0.82363	0.67574	0.99997
COG5587	0.015196	0.0242587	0.0216729		COG1453	0.40338	0.5315	0.44789	0.92136		COG1714	1.8485	2.5988	0.47691	0.97502		COG0249	-0.19573	0.46841	0.67604	0.99997
COG0658	0.0151871	0.0271861	0.0213464		COG2081	0.52891	0.6973	0.44814	0.92136		COG3523	-1.6402	2.3098	0.47764	0.97502		COG1229	-0.81972	1.9626	0.67619	0.99997
COG0333	0.0151664	0.0152189	0.0332034		COG0175	-1.1652	1.5375	0.44853	0.92136		COG5519	-1.0944	1.5432	0.47822	0.97502		COG2064	0.86929	2.0849	0.67671	0.99997
COG5448	0.015165	0.0214002	0.0150176		COG1487	0.77748	1.0262	0.44869	0.92136		COG0335	-0.65556	0.92623	0.47908	0.97502		COG4245	0.53515	1.2849	0.67704	0.99997
COG1406	0.0151648	0.00905091	0.00267503		COG0691	0.67832	0.89648	0.44926	0.92136		COG0852	-0.85289	1.2052	0.47914	0.97502		COG3623	1.5518	3.7266	0.67711	0.99997
COG0594	0.015133	0.0312135	0.0356495		COG3663	0.67015	0.88617	0.44951	0.92136		COG1944	-1.6449	2.3268	0.47961	0.97502		COG3363	0.90784	2.1818	0.67734	0.99997
COG1739	0.0151184	0.0313259	0.0328387		COG1003	-0.39268	0.51939	0.44962	0.92136		COG2770	-0.84518	1.1961	0.4798	0.97502		COG1720	-0.28144	0.67657	0.67743	0.99997
COG1559	0.0150794	0.0425617	0.0299263		COG0670	-0.96869	1.2825	0.45005	0.92136		COG3750	-1.8973	2.6857	0.47992	0.97502		COG5950	0.85253	2.0495	0.67743	0.99997
COG1207	0.0150503	0.0281805	0.0472267		COG0246	-0.4649	0.61675	0.45098	0.92136		COG1106	0.89885	1.2725	0.47995	0.97502		COG3274	-0.344	0.8272	0.67751	0.99997
COG1355	0.0150131	0.0176847	0.0118004		COG1034	-0.51824	0.69167	0.4537	0.92136		COG1912	2.5214	3.5712	0.48015	0.97502		COG0612	0.25345	0.60985	0.67771	0.99997
COG0253	0.0150091	0.0529611	0.0397876		COG3294	1.4911	1.9906	0.45381	0.92136		COG0336	-0.47225	0.66922	0.48039	0.97502		COG2240	0.50592	1.2181	0.67789	0.99997
COG4277	0.0150023	0.0315638	0.0247613		COG3345	0.9139	1.2206	0.45402	0.92136		COG5464	0.64557	0.91497	0.48046	0.97502		COG1732	1.0509	2.5322	0.67812	0.99997
COG4261	0.0149854	0.0151051	0.00946517		COG5316	-1.0238	1.368	0.45423	0.92136		COG1570	0.7549	1.0704	0.48065	0.97502		COG1194	-0.63193	1.5242	0.67843	0.99997
COG4753	0.0149834	0.0331876	0.0247799		COG2954	0.41309	0.55271	0.45483	0.92136		COG3214	-1.9187	2.7214	0.48079	0.97502		COG1704	-0.2269	0.54728	0.67843	0.99997
COG2103	0.0149511	0.0335482	0.0127935		COG4319	1.1997	1.6058	0.45499	0.92136		COG0317	0.29199	0.41419	0.48084	0.97502		COG0191	-0.29459	0.7109	0.67859	0.99997
COG5013	0.0148084	0.00281469	0.0021435		COG0363	-0.74318	0.99537	0.45529	0.92136		COG0464	-0.47985	0.68088	0.48096	0.97502		COG4753	-0.49841	1.2038	0.67885	0.99997
COG2106	0.0147817	0.00226918	0.015879		COG0424	0.89467	1.1984	0.45532	0.92136		COG1064	-0.9998	1.4187	0.48098	0.97502		COG0047	0.31399	0.7588	0.67902	0.99997
COG0802	0.0147796	0.0226906	0.0231141		COG3872	1.3786	1.8472	0.45549	0.92136		COG0530	0.66301	0.9416	0.48135	0.97502		COG0406	0.32734	0.79181	0.67931	0.99997
COG0742	0.0147776	0.0301957	0.0313709		COG4905	1.335	1.7904	0.45588	0.92136		COG3807	2.188	3.1074	0.48135	0.97502		COG1422	0.6104	1.4773	0.67947	0.99997
COG1405	0.0147621	0.00338988	0.00308807		COG3807	2.3129	3.1056	0.45643	0.92136		COG0337	0.59539	0.8465	0.48184	0.97502		COG4062	1.1009	2.6672	0.67978	0.99997
COG0597	0.0147411	0.023263	0.0239369		COG0069	-0.48495	0.65127	0.4565	0.92136		COG1205	1.4673	2.0897	0.48259	0.97502		COG0458	0.20515	0.49739	0.68001	0.99997
COG1401	0.0147376	0.0185525	0.00914328		COG0572	-0.46045	0.6186	0.45667	0.92136		COG0555	-1.8836	2.6837	0.48275	0.97502		COG1157	-0.6178	1.4984	0.68011	0.99997
COG1493	0.0147162	0.0387001	0.0222496		COG2720	0.72651	0.97625	0.45677	0.92136		COG0028	0.36991	0.52715	0.48286	0.97502		COG2050	-0.24187	0.58687	0.68024	0.99997
COG1694	0.0147072	0.0185568	0.0162257		COG2610	1.2024	1.617	0.4571	0.92136		COG0450	-1.7881	2.5571	0.48437	0.97502		COG2814	-0.21947	0.53302	0.68052	0.99997
COG5465	0.0147055	0.00310626	0.0058127		COG4644	1.9807	2.6663	0.45756	0.92136		COG4796	-0.97013	1.3874	0.4844	0.97502		COG2426	0.89567	2.1762	0.68064	0.99997
COG0177	0.0146568	0.0333009	0.0383643		COG1454	0.68009	0.91783	0.45871	0.92136		COG1813	-0.99793	1.4287	0.48488	0.97502		COG2369	-0.84532	2.0572	0.68114	0.99997
COG0414	0.0146459	0.0281632	0.0124932		COG0196	0.62739	0.84685	0.45879	0.92136		COG5483	1.5413	2.2095	0.48543	0.97502		COG0055	0.19181	0.46684	0.68117	0.99997
COG2071	0.0146172	0.0218244	0.018681		COG0389	0.4105	0.55423	0.45889	0.92136		COG0569	-0.3522	0.50645	0.48678	0.97502		COG4717	0.65532	1.595	0.68119	0.99997
COG1528	0.0145929	0.00364141	0.00511991		COG5012	-0.93946	1.2684	0.45889	0.92136		COG1830	-1.6178	2.3288	0.48725	0.97502		COG0101	0.2749	0.66941	0.68133	0.99997
COG1241	0.0145572	0.00463404	0.00320184		COG4537	-1.738	2.3469	0.45897	0.92136		COG0202	-0.42652	0.61451	0.48763	0.97502		COG1087	-0.26224	0.63871	0.68138	0.99997
COG1521	0.0145532	0.021522	0.0156106		COG5496	0.89975	1.2152	0.45904	0.92136		COG3262	2.4887	3.5873	0.48784	0.97502		COG1055	-0.17743	0.43239	0.68154	0.99997
COG1477	0.0145398	0.0342007	0.0401613		COG4976	1.2375	1.6726	0.45941	0.92136		COG2233	0.7918	1.142	0.4881	0.97502		COG1386	-0.89069	2.1709	0.6816	0.99997
COG1905	0.0145337	0.0136543	0.0174342		COG0646	0.49276	0.66645	0.45967	0.92136		COG0011	-1.7536	2.5308	0.48837	0.97502		COG2125	1.3055	3.1877	0.68215	0.99997
COG0396	0.014511	0.0293611	0.0461227		COG3417	-0.77426	1.0474	0.45977	0.92136		COG1461	1.2711	1.8419	0.49012	0.97502		COG0677	0.69755	1.7044	0.68235	0.99997
COG5373	0.0145105	0.0247009	0.0373016		COG4110	-1.5802	2.1399	0.46025	0.92136		COG0350	1.1312	1.641	0.4906	0.97502		COG0068	0.83611	2.044	0.6825	0.99997
COG1310	0.0144846	0.0206538	0.0151461		COG4581	-1.4922	2.0221	0.46052	0.92136		COG0106	0.84624	1.2278	0.49067	0.97502		COG4198	0.19595	0.47906	0.68252	0.99997
COG1146	0.0144372	0.0181518	0.012894		COG3681	0.99633	1.3508	0.46076	0.92136		COG0347	0.78407	1.1379	0.49079	0.97502		COG3493	0.93381	2.2854	0.68283	0.99997
COG0460	0.0144184	0.0242092	0.0327672		COG4227	0.7452	1.0106	0.46089	0.92136		COG1600	1.4973	2.1753	0.49123	0.97502		COG0216	0.22387	0.54848	0.68316	0.99997
COG0668	0.014377	0.0392477	0.0369336		COG1177	1.1938	1.6248	0.46248	0.92136		COG0196	0.58302	0.84706	0.49127	0.97502		COG2984	-0.64015	1.5716	0.68376	0.99997
COG0839	0.0143515	0.0200258	0.0127261		COG1250	-0.5522	0.75189	0.4627	0.92136		COG0401	2.1836	3.1788	0.49212	0.97502		COG1776	-0.69415	1.7042	0.68377	0.99997
COG0262	0.0143116	0.0385876	0.0280675		COG2240	0.85021	1.1593	0.46331	0.92136		COG0448	-0.59222	0.86244	0.49229	0.97502		COG3972	0.76057	1.8677	0.68385	0.99997
COG1587	0.0143076	0.0305353	0.0217485		COG0703	0.65889	0.89847	0.46335	0.92136		COG0772	0.37006	0.54092	0.4939	0.97502		COG3481	-0.50921	1.2509	0.68396	0.99997
COG0169	0.0143057	0.0298051	0.0292747		COG1649	0.85184	1.1619	0.46349	0.92136		COG0505	0.52517	0.76844	0.49434	0.97502		COG2155	1.0332	2.5389	0.68405	0.99997
COG1924	0.0142927	0.0194662	0.023189		COG0130	0.66681	0.90996	0.46369	0.92136		COG5421	0.81237	1.1887	0.49436	0.97502		COG1135	0.69913	1.7187	0.68417	0.99997
COG3411	0.0142451	0.00894678	0.0129511		COG4251	-1.4201	1.9388	0.46389	0.92136		COG1779	-1.076	1.5752	0.49455	0.97502		COG0503	-0.2965	0.7289	0.68418	0.99997
COG5662	0.0142448	0.0233445	0.010838		COG0242	-0.38947	0.53227	0.46434	0.92136		COG1559	0.77797	1.1394	0.49474	0.97502		COG3190	-0.88707	2.1852	0.68479	0.99997
COG1947	0.0142294	0.0229043	0.0255103		COG0143	-0.39328	0.53765	0.46448	0.92136		COG0154	1.2421	1.8221	0.49545	0.97502		COG0838	-0.62449	1.5395	0.685	0.99997
COG4660	0.0142224	0.0297327	0.0335608		COG4824	1.4	1.9156	0.46487	0.92136		COG0650	1.7347	2.5538	0.49698	0.97502		COG0160	0.77596	1.9148	0.6853	0.99997
COG4086	0.0142121	0.00284696	0.00203361		COG1918	1.0541	1.4435	0.46526	0.92136		COG0295	0.38991	0.5752	0.49785	0.97502		COG3153	-0.29595	0.73063	0.68543	0.99997
COG4245	0.0142091	0.00870802	0.0128053		COG0365	0.43763	0.59933	0.46527	0.92136		COG0003	-2.2755	3.3596	0.49821	0.97502		COG4684	-1.1811	2.9174	0.68559	0.99997
COG2846	0.0142075	0.0179953	0.0258904		COG4889	0.86349	1.1834	0.4656	0.92136		COG2239	0.95069	1.405	0.49861	0.97502		COG1217	0.29115	0.72036	0.68609	0.99997
COG0447	0.0142074	0.0166595	0.0264246		COG2513	1.0866	1.4901	0.46587	0.92136		COG0770	0.29313	0.43367	0.49909	0.97502		COG0371	0.74399	1.85	0.68756	0.99997
COG1487	0.0142071	0.0231382	0.0048708		COG1778	1.0329	1.418	0.46633	0.92136		COG2058	-2.1167	3.1404	0.50029	0.97502		COG3829	-0.24139	0.60043	0.68766	0.99997
COG0054	0.0141996	0.0253061	0.0217144		COG3581	1.3504	1.8541	0.46642	0.92136		COG3428	1.0353	1.5362	0.50035	0.97502		COG1546	0.35536	0.8847	0.68792	0.99997
COG0027	0.0141951	0.0306475	0.0227378		COG1298	1.1268	1.5497	0.46715	0.92136		COG0203	-0.45972	0.68288	0.50082	0.97502		COG0155	-1.0557	2.6285	0.68793	0.99997
COG3412	0.0141918	0.000679294	0.00420995		COG4770	1.3745	1.8907	0.46725	0.92136		COG2186	-1.3632	2.0268	0.50122	0.97502		COG0274	0.36745	0.91823	0.68903	0.99997
COG0288	0.014188	0.0156913	0.0247224		COG4972	-0.60121	0.82721	0.46735	0.92136		COG2264	0.78665	1.1703	0.50147	0.97502		COG2825	0.19889	0.49872	0.69004	0.99997
COG4991	0.0141851	0.0141478	0.0524191		COG3843	2.6107	3.5964	0.4679	0.92136		COG0038	0.74858	1.1157	0.50227	0.97502		COG1763	-1.23	3.085	0.6901	0.99997
COG1335	0.0141301	0.0432853	0.0177903		COG0254	-0.64303	0.88645	0.46821	0.92136		COG2209	0.58961	0.88046	0.50307	0.97502		COG3385	-0.27219	0.68285	0.69018	0.99997
COG2190	0.0141105	0.0142217	0.0130502		COG2332	1.9966	2.7533	0.46836	0.92136		COG5012	-0.84916	1.2682	0.50312	0.97502		COG1868	-0.62242	1.5619	0.69025	0.99997
COG1183	0.014082	0.0207079	0.0265374		COG3182	1.9258	2.6718	0.47104	0.92136		COG0444	0.95221	1.4222	0.50316	0.97502		COG3294	-0.83335	2.0916	0.69031	0.99997
COG0258	0.0139794	0.0427423	0.0239151		COG0072	-0.31626	0.43902	0.4713	0.92136		COG3957	1.3663	2.0427	0.5036	0.97502		COG4747	0.28358	0.71251	0.69063	0.99997
COG0379	0.0139593	0.021441	0.0229871		COG0067	0.61988	0.86142	0.47177	0.92136		COG1523	-0.41174	0.61668	0.50434	0.97502		COG3276	0.95251	2.3945	0.69079	0.99997
COG5314	0.0139047	0.00912794	0.00553935		COG0312	1.3135	1.8264	0.47203	0.92136		COG5412	1.1446	1.7151	0.50457	0.97502		COG2344	0.73019	1.8361	0.69087	0.99997
COG1034	0.0138797	0.0138969	0.0130143		COG2986	1.1816	1.6441	0.47233	0.92136		COG1934	0.57606	0.86353	0.50471	0.97502		COG4221	-0.24151	0.6078	0.6911	0.99997
COG0439	0.0138544	0.0361246	0.0417667		COG3176	0.63026	0.87702	0.47236	0.92136		COG3563	-1.274	1.9098	0.50472	0.97502		COG0557	0.21339	0.53715	0.69117	0.99997
COG1143	0.0138527	0.0227421	0.0218817		COG1390	-0.79554	1.1076	0.47261	0.92136		COG0412	0.98524	1.4779	0.50501	0.97502		COG0657	-0.17484	0.44057	0.69148	0.99997
COG1314	0.0138445	0.0207553	0.0178182		COG1783	1.3582	1.8913	0.47267	0.92136		COG4259	-1.3582	2.0378	0.50511	0.97502		COG2199	-0.36287	0.91458	0.69154	0.99997
COG1169	0.0138412	0.0187909	0.0139964		COG0229	-1.937	2.6984	0.47286	0.92136		COG0150	0.67011	1.0058	0.50526	0.97502		COG1875	0.935	2.3602	0.69199	0.99997
COG3326	0.0138379	0.0175958	0.0113275		COG0027	0.63694	0.8882	0.47331	0.92136		COG0377	-0.68888	1.0363	0.50619	0.97502		COG2097	-1.447	3.6588	0.69249	0.99997
COG3395	0.0138191	0.00875905	0.00615902		COG2204	0.39952	0.55777	0.47381	0.92136		COG3188	-0.82645	1.2437	0.50635	0.97502		COG0330	-0.24862	0.62897	0.69263	0.99997
COG2920	0.0138188	0.00158581	0		COG1268	1.2188	1.7023	0.47401	0.92136		COG0598	-0.39658	0.59723	0.50666	0.97502		COG2211	0.14557	0.36847	0.6928	0.99997
COG0176	0.0138008	0.00359184	0.00520493		COG0368	0.66137	0.92385	0.47406	0.92136		COG3426	0.77407	1.166	0.50678	0.97502		COG2257	0.98517	2.4953	0.69298	0.99997
COG3711	0.0137664	0.00996462	0.00559249		COG4111	0.6843	0.95595	0.4741	0.92136		COG2721	0.56793	0.85666	0.50736	0.97502		COG3955	1.2532	3.1818	0.69368	0.99997
COG2980	0.0137561	0.0143279	0.0142653		COG0645	1.529	2.1361	0.47411	0.92136		COG1015	-1.0085	1.5228	0.50779	0.97502		COG1734	0.49655	1.2611	0.69378	0.99997
COG2360	0.0137395	0.0199311	0.0131792		COG2971	0.4146	0.57943	0.47428	0.92136		COG0020	-0.39314	0.59382	0.50793	0.97502		COG0174	-0.37602	0.95547	0.69392	0.99997
COG1451	0.0137143	0.0270851	0.0142389		COG1996	1.3383	1.8723	0.47475	0.92136		COG2270	1.7393	2.6288	0.5082	0.97502		COG1454	0.38005	0.96574	0.69393	0.99997
COG0106	0.0136835	0.0296859	0.0289712		COG1163	-1.9889	2.7826	0.47476	0.92136		COG2104	-0.76021	1.1496	0.50842	0.97502		COG0768	0.21558	0.5486	0.69435	0.99997
COG1903	0.0136826	0.0199946	0.0211264		COG0046	-0.24899	0.34843	0.47485	0.92136		COG0399	0.38038	0.57552	0.50865	0.97502		COG2348	-0.60228	1.533	0.69442	0.99997
COG1443	0.0136488	0.0247145	0.0212979		COG2194	0.50846	0.71188	0.47507	0.92136		COG3710	0.72627	1.0993	0.50884	0.97502		COG1185	0.17653	0.44936	0.69443	0.99997
COG0212	0.0136462	0.0243255	0.0302052		COG1957	1.5402	2.1583	0.47548	0.92136		COG0690	-0.67664	1.0258	0.50951	0.97502		COG2177	-0.23064	0.58713	0.69444	0.99997
COG0284	0.013621	0.0331367	0.0355718		COG1216	0.47976	0.6726	0.47566	0.92136		COG1158	0.58471	0.88696	0.50975	0.97502		COG1225	-0.21737	0.5539	0.69474	0.99997
COG4108	0.0136128	0.0257626	0.0345275		COG2193	-0.43823	0.61476	0.47594	0.92136		COG0632	0.37966	0.57615	0.50992	0.97502		COG0366	0.31582	0.80598	0.69517	0.99997
COG2333	0.0135983	0.0184958	0.0261443		COG3572	1.9372	2.7245	0.47707	0.92136		COG0743	0.36032	0.54689	0.50999	0.97502		COG0576	0.31524	0.80464	0.69522	0.99997
COG1799	0.0135519	0.00417691	0.0101087		COG4133	1.3537	1.9041	0.47713	0.92136		COG4657	0.55514	0.84306	0.51023	0.97502		COG1196	0.40636	1.0374	0.69527	0.99997
COG2252	0.0135335	0.0302582	0.0354613		COG2755	0.2874	0.40432	0.4772	0.92136		COG1410	0.55866	0.84866	0.51036	0.97502		COG1586	-1.1674	2.9839	0.69563	0.99997
COG0586	0.0135312	0.0304959	0.0254078		COG0351	-0.71861	1.011	0.47723	0.92136		COG0708	-0.49429	0.7511	0.51048	0.97502		COG3911	0.57167	1.462	0.69578	0.99997
COG2038	0.0135307	0.0336543	0.0239352		COG1342	1.8648	2.6248	0.47743	0.92136		COG0344	0.98701	1.5007	0.51072	0.97502		COG1775	0.62485	1.5998	0.69611	0.99997
COG0407	0.0135025	0.0212062	0.00810128		COG1540	2.5396	3.5772	0.47773	0.92136		COG4261	-0.93315	1.4195	0.51094	0.97502		COG1270	-0.39422	1.0095	0.69617	0.99997
COG1740	0.0134914	0.00470557	0.00200029		COG4926	1.3198	1.8593	0.47779	0.92136		COG4122	0.60252	0.91749	0.51137	0.97502		COG1079	-0.73375	1.8806	0.69642	0.99997
COG1840	0.0134705	0.0215274	0.0254789		COG0725	1.1315	1.5954	0.47818	0.92136		COG5456	2.4225	3.6899	0.51149	0.97502		COG0178	0.1917	0.49187	0.69673	0.99997
COG0679	0.0134456	0.0300284	0.0235027		COG0279	1.7191	2.424	0.47821	0.92136		COG2919	0.50719	0.7738	0.51218	0.97502		COG4927	0.6615	1.6979	0.69684	0.99997
COG4299	0.0133588	0.0141158	0.0136357		COG2764	1.548	2.1858	0.47882	0.92136		COG4399	2.0108	3.0693	0.51238	0.97502		COG2110	-0.27774	0.71517	0.69775	0.99997
COG1149	0.0133429	0.0138949	0.0303055		COG0742	0.80327	1.1343	0.47884	0.92136		COG1989	-1.1249	1.7177	0.51253	0.97502		COG4319	-0.6561	1.6895	0.69776	0.99997
COG3710	0.0133107	0.0196195	0.0275745		COG5412	-1.2212	1.7258	0.47918	0.92136		COG1576	0.64277	0.98206	0.51279	0.97502		COG4124	0.27306	0.70414	0.69817	0.99997
COG0595	0.0132734	0.0150478	0.0374836		COG3590	0.3135	0.44315	0.47929	0.92136		COG3022	1.2093	1.8477	0.51279	0.97502		COG0104	0.17	0.43842	0.6982	0.99997
COG1227	0.0132497	0.0190576	0.0226302		COG3264	0.38478	0.54471	0.47994	0.92136		COG4305	-1.3046	1.9934	0.51282	0.97502		COG0662	-0.37376	0.96414	0.69827	0.99997
COG4972	0.0132181	0.0100856	0.013246		COG3853	1.1381	1.6115	0.48003	0.92136		COG0299	0.38064	0.58186	0.513	0.97502		COG3074	0.87443	2.2575	0.69849	0.99997
COG0517	0.0132097	0.0132635	0.0114279		COG0611	-0.33331	0.47237	0.48042	0.92136		COG0323	0.37016	0.56635	0.51337	0.97502		COG3695	-0.58587	1.5131	0.6986	0.99997
COG4995	0.0131957	0.00810308	0.00516677		COG0667	-0.31751	0.45	0.48045	0.92136		COG1413	-1.1124	1.703	0.51365	0.97502		COG1381	0.28195	0.7284	0.6987	0.99997
COG4061	0.0131743	0.000194388	0.00205487		COG3411	-0.89043	1.265	0.48151	0.92136		COG1552	1.5028	2.3061	0.51461	0.97502		COG2129	0.39633	1.024	0.69873	0.99997
COG3595	0.0131363	0.0191038	0.0243981		COG0504	0.63357	0.90039	0.48164	0.92136		COG4976	1.0884	1.6735	0.51546	0.97502		COG1621	0.27429	0.70984	0.69919	0.99997
COG0118	0.0130764	0.0298243	0.0239736		COG5523	-1.1899	1.692	0.4819	0.92136		COG4235	-0.37754	0.58066	0.51557	0.97502		COG0689	-0.90539	2.3435	0.69924	0.99997
COG2264	0.0130466	0.0286136	0.025397		COG0857	2.4503	3.4849	0.48198	0.92136		COG2868	0.96881	1.4915	0.51598	0.97502		COG0300	0.37202	0.96306	0.69928	0.99997
COG1585	0.0130326	0.0199509	0.0271418		COG1409	-0.64902	0.92315	0.48203	0.92136		COG1368	0.41989	0.64661	0.5161	0.97502		COG2732	1.0847	2.8143	0.69992	0.99997
COG2091	0.0130049	0.0319379	0.0284539		COG0317	0.29099	0.41412	0.48226	0.92136		COG0475	0.39166	0.60353	0.51638	0.97502		COG1077	-0.20218	0.52474	0.70001	0.99997
COG1296	0.0129688	0.018995	0.0227465		COG2972	1.0037	1.4298	0.48266	0.92147		COG0195	0.34164	0.52679	0.51665	0.97502		COG0390	-0.83178	2.1604	0.70022	0.99997
COG0780	0.0129585	0.0159176	0.0164913		COG0490	1.1176	1.5952	0.48354	0.92247		COG3255	-1.6774	2.5865	0.51665	0.97502		COG1825	0.40324	1.0496	0.70083	0.99997
COG0220	0.0128979	0.0245699	0.0184129		COG3290	1.0899	1.5569	0.4839	0.92247		COG1564	0.80134	1.2364	0.51689	0.97502		COG1518	0.5959	1.5513	0.70088	0.99997
COG0523	0.0128926	0.0273731	0.0334218		COG1113	1.5347	2.1961	0.48464	0.92247		COG2139	-1.0974	1.6945	0.51723	0.97502		COG1132	0.22094	0.57536	0.70097	0.99997
COG1983	0.0128867	0.0265375	0.0176509		COG4988	1.1006	1.575	0.48466	0.92247		COG3956	0.56197	0.86872	0.5177	0.97502		COG1043	0.25599	0.66825	0.70166	0.99997
COG3419	0.0128273	0.00010913	0.00583992		COG0152	-0.62896	0.90192	0.48557	0.92247		COG2335	-0.70646	1.0922	0.51773	0.97502		COG1215	-0.29549	0.77195	0.70188	0.99997
COG3133	0.0128042	0.0033521	0.0208564		COG0061	0.45479	0.6531	0.48621	0.92247		COG1948	1.314	2.0323	0.51793	0.97502		COG4603	-0.72446	1.8961	0.70241	0.99997
COG1172	0.0127116	0.0672777	0.0579879		COG2804	1.0279	1.4832	0.4883	0.92247		COG0163	1.6602	2.5708	0.51842	0.97502		COG3643	0.76806	2.0159	0.70321	0.99997
COG3179	0.0127039	0.0222546	0.000516393		COG1854	0.59967	0.86562	0.48846	0.92247		COG0174	0.58636	0.90804	0.51845	0.97502		COG5377	0.92107	2.4206	0.70357	0.99997
COG2249	0.0126561	0.00506943	0.0056394		COG3669	0.63977	0.92562	0.48945	0.92247		COG5314	-1.2253	1.8977	0.51851	0.97502		COG1968	-0.45992	1.2143	0.70487	0.99997
COG4706	0.0126425	0.0100769	0.00863608		COG3121	1.3693	1.9823	0.48972	0.92247		COG4704	-0.94455	1.4634	0.51864	0.97502		COG0220	-0.47294	1.2494	0.70504	0.99997
COG2356	0.0126325	0.0257739	0.0184765		COG0398	-1.6033	2.3212	0.48975	0.92247		COG3679	1.0865	1.6837	0.51874	0.97502		COG1002	0.2719	0.72212	0.70652	0.99997
COG0043	0.0126236	0.00332614	0.00848548		COG3527	1.1781	1.7073	0.49015	0.92247		COG3516	-1.4605	2.264	0.51886	0.97502		COG3540	-0.82322	2.1956	0.7077	0.99997
COG4060	0.0126203	0.000129592	0.00165586		COG2423	1.2658	1.8346	0.49023	0.92247		COG3655	0.74376	1.1537	0.51913	0.97502		COG1703	-0.34851	0.93029	0.70794	0.99997
COG2888	0.0126152	0.0283357	0.0324617		COG1479	0.78029	1.1313	0.49037	0.92247		COG4126	1.7059	2.6485	0.51951	0.97502		COG1843	0.58205	1.5549	0.70816	0.99997
COG1996	0.0125335	0.0285774	0.0281973		COG3498	-1.8191	2.641	0.49095	0.92247		COG2194	-0.45929	0.71423	0.52019	0.97502		COG1014	0.19436	0.51946	0.70828	0.99997
COG0730	0.0125087	0.0325639	0.0360879		COG1283	0.31459	0.45744	0.49162	0.92247		COG1861	1.2513	1.9467	0.52035	0.97502		COG3211	0.86684	2.3189	0.70854	0.99997
COG1247	0.0124883	0.0393379	0.0511311		COG1072	1.3533	1.9679	0.49163	0.92247		COG0722	1.2511	1.9468	0.52046	0.97502		COG0840	-0.32711	0.87736	0.70927	0.99997
COG3168	0.0124518	0.00434859	0.00232542		COG3661	-0.36678	0.53335	0.49165	0.92247		COG0267	-0.60137	0.9362	0.52065	0.97502		COG2210	0.74948	2.0109	0.70937	0.99997
COG3339	0.0124412	0.0205236	0.0105828		COG0023	1.4485	2.1106	0.49253	0.92247		COG2954	-0.357	0.55578	0.52065	0.97502		COG2453	0.59241	1.5896	0.70939	0.99997
COG1633	0.0124348	0.00120563	0.00192988		COG3394	2.1801	3.1799	0.49297	0.92247		COG1660	0.58195	0.90628	0.52079	0.97502		COG4926	0.72509	1.9456	0.70939	0.99997
COG4822	0.0124067	0.0214438	0.021501		COG4772	-0.48096	0.70161	0.49303	0.92247		COG4186	1.4285	2.225	0.52086	0.97502		COG2972	-0.56085	1.5059	0.70956	0.99997
COG3169	0.0124059	0.0227203	0.0120522		COG3506	0.64662	0.9433	0.49304	0.92247		COG0795	0.41134	0.64074	0.52089	0.97502		COG1298	-0.60645	1.6301	0.70987	0.99997
COG3775	0.0123837	0.0204931	0.0209726		COG4716	1.3863	2.0248	0.49356	0.92247		COG1232	0.88476	1.3797	0.52134	0.97502		COG4268	-0.78872	2.1218	0.7101	0.99997
COG2875	0.0123681	0.0197588	0.0202344		COG2356	0.60654	0.88862	0.49488	0.92247		COG4166	0.9087	1.4188	0.52188	0.97502		COG1663	0.25602	0.68935	0.71034	0.99997
COG5652	0.0123639	0.0195238	0.0158494		COG0121	2.0892	3.0662	0.49565	0.92247		COG3645	-0.77004	1.2024	0.52189	0.97502		COG0793	-0.14118	0.38023	0.71041	0.99997
COG1264	0.0123566	0.00660569	0.00702003		COG2733	-1.9197	2.8206	0.49613	0.92247		COG0670	-0.82106	1.2821	0.52192	0.97502		COG1899	0.82859	2.232	0.71046	0.99997
COG1075	0.0122955	0.00346382	0.0280188		COG4713	2.1085	3.102	0.49669	0.92247		COG1863	2.0522	3.206	0.52211	0.97502		COG0259	-1.3824	3.7259	0.71062	0.99997
COG5499	0.012267	0.0136407	0.00444889		COG3808	-0.32653	0.48117	0.49737	0.92247		COG1381	-0.44058	0.68923	0.52267	0.97502		COG4626	-0.7167	1.9336	0.7109	0.99997
COG1516	0.0122658	0.00906249	0		COG0224	-0.49883	0.73555	0.49766	0.92247		COG1492	0.58959	0.92448	0.52363	0.97502		COG2055	0.90059	2.4309	0.71103	0.99997
COG2127	0.0122089	0.011474	0.0119658		COG0593	0.58393	0.86257	0.49843	0.92247		COG2166	0.5904	0.92584	0.52367	0.97502		COG4412	-0.37434	1.0113	0.71127	0.99997
COG4103	0.0121929	0.0114047	0.0126429		COG0353	0.6282	0.92849	0.49867	0.92247		COG5546	2.1871	3.432	0.52394	0.97502		COG3255	1.0236	2.7686	0.71158	0.99997
COG0559	0.0121864	0.0253653	0.0140597		COG0464	-0.46012	0.68081	0.49914	0.92247		COG0695	-1.2722	1.9973	0.52415	0.97502		COG2043	1.3142	3.5549	0.71163	0.99997
COG1660	0.0121832	0.0159884	0.0244627		COG3499	-2.3866	3.5346	0.49953	0.92247		COG1563	1.8588	2.9182	0.52415	0.97502		COG0756	0.19178	0.51972	0.71212	0.99997
COG0424	0.0121811	0.0246908	0.0290271		COG2502	-0.68197	1.0101	0.49956	0.92247		COG3887	-1.2992	2.0401	0.52424	0.97502		COG0299	0.22549	0.61276	0.71289	0.99997
COG3437	0.0121287	0.0104369	0.0100647		COG3070	0.94458	1.4016	0.50034	0.92247		COG3419	-1.3936	2.19	0.52454	0.97502		COG2327	0.38599	1.0494	0.71301	0.99997
COG2089	0.0121007	0.0130196	0.0111451		COG1807	0.63251	0.93864	0.5004	0.92247		COG3503	1.3892	2.1835	0.52465	0.97502		COG0370	0.2286	0.62242	0.71341	0.99997
COG1682	0.0120941	0.0132832	0.0334868		COG0211	-0.72569	1.0789	0.50121	0.92247		COG4869	1.4165	2.2286	0.52503	0.97502		COG3519	-1.0236	2.7903	0.71374	0.99997
COG2030	0.0120929	0.0249319	0.0160511		COG4635	1.9216	2.8583	0.50141	0.92247		COG0201	-0.33985	0.53518	0.52541	0.97502		COG2759	-0.36157	0.98626	0.71391	0.99997
COG1057	0.0120806	0.0289032	0.0367745		COG0449	0.33758	0.50244	0.50166	0.92247		COG1776	-1.0261	1.6159	0.52541	0.97502		COG0030	0.36004	0.98234	0.71398	0.99997
COG1708	0.0120751	0.0216299	0.013826		COG0392	0.60559	0.90162	0.50179	0.92247		COG1309	0.56463	0.88962	0.52563	0.97502		COG3682	-0.46453	1.2677	0.71404	0.99997
COG1897	0.0120659	0.0314955	0.0259147		COG0755	0.45653	0.68047	0.50228	0.92247		COG5868	1.831	2.8849	0.52564	0.97502		COG1997	0.78571	2.1463	0.7143	0.99997
COG0467	0.0120382	0.00874208	0.0102264		COG1347	-0.41882	0.62426	0.50228	0.92247		COG0773	0.38281	0.60324	0.5257	0.97502		COG4567	0.70253	1.9203	0.71448	0.99997
COG0134	0.0120285	0.0325276	0.0271979		COG1503	-2.1569	3.2183	0.50273	0.92247		COG1913	1.3485	2.1281	0.5263	0.97548		COG1321	-0.59161	1.6183	0.71469	0.99997
COG3942	0.0119893	0.00137928	0.0203269		COG1653	-0.37467	0.55916	0.50281	0.92247		COG4226	0.87536	1.387	0.52796	0.97784		COG5407	-0.97695	2.6736	0.71481	0.99997
COG3727	0.0119817	0.0455194	0.0169243		COG2995	-1.625	2.4293	0.50355	0.92247		COG0603	0.70928	1.1247	0.52829	0.97784		COG1247	0.37145	1.0176	0.71508	0.99997
COG1316	0.0119541	0.0265624	0.0336206		COG4241	2.2523	3.369	0.50378	0.92247		COG5336	-1.5473	2.4559	0.52867	0.97784		COG2987	0.62434	1.7118	0.71531	0.99997
COG1385	0.0119245	0.0290993	0.0303248		COG0362	1.469	2.2008	0.50445	0.92247		COG3018	-0.88697	1.409	0.52901	0.97784		COG3762	1.1108	3.049	0.71562	0.99997
COG1668	0.0119119	0.0182737	0.0237514		COG1848	-0.82853	1.2416	0.50459	0.92247		COG4786	-1.3744	2.1876	0.52983	0.97871		COG5809	0.52277	1.4358	0.71579	0.99997
COG1895	0.0119065	0.0183298	0.0142225		COG3694	1.7208	2.5799	0.50476	0.92247		COG1939	1.0837	1.7337	0.53193	0.9799		COG2607	-0.99055	2.7211	0.71584	0.99997
COG1362	0.0118891	0.0327739	0.0314106		COG1335	0.93911	1.4127	0.50621	0.92247		COG2050	0.34869	0.55808	0.53211	0.9799		COG2087	-0.54704	1.5047	0.71619	0.99997
COG1015	0.0118842	0.0107867	0.0133242		COG1488	1.0903	1.6402	0.50624	0.92247		COG1283	0.28574	0.45756	0.5323	0.9799		COG1035	-0.41551	1.1441	0.71648	0.99997
COG1971	0.0118795	0.0189025	0.0183028		COG2721	0.56935	0.85657	0.50626	0.92247		COG0798	1.4564	2.3331	0.53246	0.9799		COG2200	-0.54676	1.5087	0.71705	0.99997
COG2989	0.0118361	0.0174546	0.0183892		COG3517	-0.93568	1.4089	0.50662	0.92247		COG1496	-0.42929	0.69209	0.53507	0.9799		COG1105	-0.48173	1.331	0.7174	0.99997
COG0584	0.0117999	0.0204966	0.0388267		COG0460	0.36048	0.5434	0.50709	0.92247		COG0837	-2.168	3.4975	0.53535	0.9799		COG1343	-0.88671	2.4525	0.71768	0.99997
COG2131	0.0117924	0.0511606	0.0386373		COG0220	0.78679	1.1861	0.5071	0.92247		COG0716	-0.2732	0.44087	0.53547	0.9799		COG1030	-0.46034	1.2744	0.71794	0.99997
COG2227	0.0117802	0.037718	0.0239801		COG2135	1.5138	2.2822	0.50712	0.92247		COG3107	-2.1181	3.4198	0.53567	0.9799		COG0405	-0.81835	2.2664	0.71804	0.99997
COG0496	0.0117677	0.0286432	0.026578		COG1338	-2.0925	3.1567	0.50742	0.92247		COG5662	-0.75833	1.2247	0.53578	0.9799		COG2610	0.61191	1.6951	0.7181	0.99997
COG3320	0.011751	0.0100246	0.00517872		COG4660	0.78709	1.1886	0.50783	0.92247		COG3037	-2.1264	3.4396	0.53644	0.9799		COG4213	0.24444	0.67722	0.71814	0.99997
COG0640	0.0117498	0.014103	0.0109083		COG2982	-0.33955	0.51289	0.50795	0.92247		COG2212	1.6318	2.641	0.53667	0.9799		COG3472	0.77902	2.16	0.71836	0.99997
COG3052	0.0116668	0.00331153	0.00142736		COG0322	0.57267	0.86613	0.5085	0.92247		COG4658	0.59156	0.95784	0.53684	0.9799		COG1792	0.3223	0.8945	0.71862	0.99997
COG0626	0.011663	0.0137736	0.0136619		COG1199	1.1058	1.6734	0.50874	0.92247		COG0006	-0.40139	0.65102	0.53753	0.9799		COG4842	0.55723	1.5473	0.71876	0.99997
COG5306	0.0116251	0.0115537	0.015961		COG0534	0.3871	0.5871	0.50967	0.92247		COG1480	0.54787	0.88868	0.53756	0.9799		COG2146	-1.3407	3.7263	0.71901	0.99997
COG3646	0.011556	0.0185631	0.011487		COG0060	-0.44456	0.67474	0.50998	0.92247		COG0702	-1.1586	1.8793	0.53757	0.9799		COG4222	-0.57228	1.5921	0.71926	0.99997
COG1420	0.0115256	0.0129174	0.01932		COG2239	0.9256	1.4049	0.51001	0.92247		COG4221	-0.35524	0.57652	0.53777	0.9799		COG2209	0.33316	0.92721	0.71936	0.99997
COG2972	0.0115043	0.0215505	0.0167962		COG0251	0.80138	1.2173	0.51032	0.92247		COG0586	0.82219	1.336	0.53828	0.9799		COG0712	0.24259	0.6754	0.71946	0.99997
COG1985	0.0114998	0.0060225	0.010768		COG3973	-1.4257	2.1683	0.51084	0.92247		COG4333	1.3716	2.2292	0.53837	0.9799		COG3743	-1.361	3.7899	0.71952	0.99997
COG3568	0.0114666	0.0277404	0.0261345		COG1223	1.4893	2.2652	0.51089	0.92247		COG3459	-0.41215	0.67083	0.53895	0.9799		COG0073	0.38898	1.0849	0.71994	0.99997
COG0853	0.0114217	0.0414234	0.0114096		COG0661	1.1362	1.7283	0.5109	0.92247		COG5001	0.84832	1.381	0.53902	0.9799		COG1716	-0.22919	0.64003	0.72027	0.99997
COG4670	0.0114003	0.00384077	0.00411414		COG0123	-1.5239	2.3206	0.51138	0.92247		COG1649	0.71382	1.1621	0.53906	0.9799		COG2761	-0.838	2.344	0.72072	0.99997
COG1778	0.0113601	0.0267222	0.0203202		COG2082	0.62363	0.94971	0.5114	0.92247		COG1815	-1.4912	2.43	0.53945	0.9799		COG0592	0.17882	0.50048	0.72086	0.99997
COG1157	0.0113335	0.0104625	0.00693563		COG2104	0.74805	1.1398	0.51163	0.92247		COG0262	0.68175	1.1112	0.53953	0.9799		COG0040	-0.33999	0.95174	0.72092	0.99997
COG4123	0.0112804	0.0267972	0.0283063		COG0309	-1.3029	1.9863	0.51187	0.92247		COG0546	0.38001	0.62035	0.54016	0.9799		COG0088	0.30875	0.86501	0.72114	0.99997
COG2206	0.011272	0.050384	0.0472292		COG3340	1.1612	1.7707	0.51196	0.92247		COG0362	1.3477	2.2021	0.54055	0.9799		COG1778	-0.53001	1.4934	0.72266	0.99997
COG1546	0.0112026	0.0231028	0.0285077		COG0164	0.57557	0.87833	0.51228	0.92247		COG2818	1.1649	1.9038	0.54061	0.9799		COG4651	-0.24811	0.69927	0.72273	0.99997
COG4731	0.0111986	0.0171031	0.0120971		COG0663	-0.46899	0.71581	0.51235	0.92247		COG2193	-0.37534	0.61475	0.54149	0.9799		COG1351	0.53252	1.5036	0.72321	0.99997
COG3663	0.0111969	0.021513	0.0225238		COG2002	1.3254	2.0262	0.51301	0.92247		COG3950	-0.54731	0.89959	0.54292	0.9799		COG4767	-0.7225	2.0418	0.72345	0.99997
COG2913	0.0111623	0.0096894	0.0136079		COG3583	-2.0909	3.1995	0.51343	0.92247		COG1482	0.516	0.85061	0.5441	0.9799		COG3910	0.80184	2.2661	0.72346	0.99997
COG1807	0.0111597	0.0201164	0.0322433		COG0138	-0.29216	0.44707	0.51344	0.92247		COG1732	-1.4336	2.364	0.54424	0.9799		COG0350	0.61008	1.7261	0.72376	0.99997
COG2261	0.011152	0.0167573	0.0101		COG0414	0.78932	1.208	0.51349	0.92247		COG2234	-0.37953	0.62598	0.54432	0.9799		COG2332	0.99555	2.8194	0.72401	0.99997
COG3481	0.011096	0.0190414	0.0140596		COG4710	-1.5329	2.3494	0.5141	0.92247		COG4310	-0.72388	1.1943	0.54445	0.9799		COG4464	0.64445	1.8255	0.72407	0.99997
COG1759	0.0110278	0.00107934	0		COG3489	0.79709	1.2246	0.5151	0.92247		COG4772	-0.42522	0.70167	0.5445	0.9799		COG1098	0.63344	1.795	0.72417	0.99997
COG1509	0.0110198	0.00659498	0.00681787		COG5184	1.2155	1.868	0.51524	0.92247		COG1436	-1.258	2.0831	0.54592	0.9799		COG0456	-0.35449	1.005	0.72429	0.99997
COG1224	0.0109783	0.00116151	0.00567062		COG1161	0.95505	1.4678	0.51527	0.92247		COG4591	0.58404	0.96799	0.54627	0.9799		COG0540	-0.3334	0.94559	0.7244	0.99997
COG4555	0.0109735	0.0249512	0.0253439		COG3009	1.4827	2.279	0.51531	0.92247		COG0077	0.34255	0.56816	0.54657	0.9799		COG0312	0.67697	1.9207	0.72449	0.99997
COG3041	0.01094	0.0198132	0.0317364		COG0549	-0.82774	1.2725	0.51537	0.92247		COG1162	0.31579	0.52412	0.54683	0.9799		COG2374	-0.3278	0.9332	0.72539	0.99997
COG1686	0.0108871	0.0350065	0.0300751		COG4154	1.7936	2.7584	0.51553	0.92247		COG3087	-0.75328	1.2528	0.54765	0.9799		COG1727	1.2609	3.5923	0.72558	0.99997
COG1237	0.0108409	5.90787	0.0166905		COG5206	0.94771	1.4597	0.51617	0.92247		COG1982	0.75683	1.259	0.54774	0.9799		COG3872	0.67705	1.9306	0.72582	0.99997
COG3549	0.0108387	0.00652478	0.00657223		COG2335	0.70644	1.0892	0.51659	0.92247		COG2316	0.73118	1.2166	0.54785	0.9799		COG3596	0.58075	1.6571	0.726	0.99997
COG5567	0.0107836	0.00956374	0.00819984		COG3935	1.4452	2.2286	0.51669	0.92247		COG1136	0.2292	0.38158	0.54806	0.9799		COG2314	-0.678	1.9358	0.72615	0.99997
COG3254	0.0107752	0.0175623	0.00670248		COG0270	0.32001	0.49416	0.51726	0.92247		COG0361	-0.57596	0.95959	0.54836	0.9799		COG4188	0.21262	0.60707	0.72616	0.99997
COG5012	0.0107178	0.00825043	0.0106		COG0806	0.3867	0.59827	0.51805	0.92247		COG2001	-0.39671	0.66167	0.5488	0.9799		COG0230	0.42267	1.2086	0.72654	0.99997
COG1269	0.0106755	0.0154806	0.0203018		COG4995	-0.81942	1.268	0.51813	0.92247		COG3836	-1.3703	2.2898	0.54954	0.9799		COG3090	0.69105	1.9765	0.72662	0.99997
COG1652	0.0106722	0.00336943	0.00119672		COG0859	-0.34458	0.53323	0.51814	0.92247		COG2374	-0.52917	0.88516	0.54996	0.9799		COG3843	-1.3103	3.75	0.72678	0.99997
COG3871	0.0106567	0.0137831	0.0076947		COG4804	0.58496	0.90533	0.5182	0.92247		COG2425	-0.99443	1.6644	0.55019	0.9799		COG0420	0.65344	1.871	0.72691	0.99997
COG1551	0.0106079	0.00218563	0.00708521		COG4992	0.60351	0.93418	0.51826	0.92247		COG2227	0.58629	0.98231	0.55061	0.9799		COG2094	0.78452	2.2474	0.72703	0.99997
COG0135	0.0106069	0.0216617	0.0224944		COG1560	0.7517	1.1653	0.51886	0.92247		COG1240	-0.42281	0.71038	0.55172	0.9799		COG2273	0.24384	0.69894	0.72719	0.99997
COG2996	0.0105973	0.020494	0.0211191		COG1680	0.65201	1.0109	0.51893	0.92247		COG0237	0.7004	1.1783	0.55223	0.9799		COG5026	0.69601	1.9978	0.72754	0.99997
COG1479	0.0105734	0.0213879	0.0224613		COG5527	-0.92431	1.4345	0.51936	0.92247		COG4695	0.97516	1.641	0.55235	0.9799		COG2020	-0.66227	1.9028	0.7278	0.99997
COG0858	0.0105411	0.0289003	0.0254132		COG1658	1.3177	2.0453	0.5194	0.92247		COG1208	-0.33256	0.56034	0.55285	0.9799		COG0811	-0.20929	0.60281	0.72844	0.99997
COG1781	0.0105264	0.0207817	0.0170698		COG5566	1.6059	2.4926	0.5194	0.92247		COG3595	0.59611	1.0053	0.55319	0.9799		COG2367	-0.22761	0.65585	0.72855	0.99997
COG2804	0.0105051	0.026706	0.0380499		COG1825	-0.63896	0.99531	0.52089	0.92247		COG1355	-0.69783	1.18	0.55426	0.9799		COG1441	1.0647	3.0761	0.72924	0.99997
COG1539	0.0104842	0.0237166	0.027899		COG1322	0.74721	1.1653	0.52139	0.92247		COG0352	-0.43132	0.72986	0.55455	0.9799		COG2253	-0.48512	1.4042	0.72974	0.99997
COG0562	0.0104815	0.0193815	0.0336867		COG0750	0.3084	0.48117	0.52156	0.92247		COG1966	0.50775	0.85923	0.55456	0.9799		COG1597	-0.21143	0.61249	0.72995	0.99997
COG2104	0.0104513	0.0189289	0.00643793		COG1570	0.6859	1.0704	0.52167	0.92247		COG2008	0.25592	0.43319	0.55466	0.9799		COG5278	-0.91425	2.6574	0.73081	0.99997
COG0700	0.0104411	0.0120604	0.0124752		COG1048	1.3837	2.1614	0.52204	0.92247		COG2605	0.45055	0.76414	0.55544	0.9799		COG1554	-0.61292	1.7834	0.73108	0.99997
COG1525	0.010433	0.00389391	0.00848136		COG1151	1.0523	1.6449	0.52232	0.92247		COG3583	-1.8808	3.1952	0.55611	0.9799		COG3340	0.63247	1.8407	0.73115	0.99997
COG3246	0.0104148	0.0119766	0.0134911		COG1207	0.55035	0.86037	0.52239	0.92247		COG0322	0.50987	0.86633	0.55616	0.9799		COG5018	0.80316	2.3378	0.73118	0.99997
COG3489	0.0103778	0.0188195	0.00808545		COG3284	1.3968	2.1836	0.52239	0.92247		COG3661	0.31263	0.53122	0.55618	0.9799		COG5581	1.0392	3.0268	0.73136	0.99997
COG5010	0.0103566	0.0131982	0.0168565		COG2217	0.33637	0.52587	0.52241	0.92247		COG4927	0.9485	1.6126	0.55642	0.9799		COG0001	0.51025	1.4868	0.73146	0.99997
COG5547	0.0103497	0.000747141	0		COG0400	-0.99198	1.5538	0.52321	0.92247		COG3853	0.94825	1.6126	0.55651	0.9799		COG1648	0.77637	2.2625	0.73149	0.99997
COG1738	0.0103471	0.0186071	0.0127063		COG0240	-0.35222	0.55252	0.52381	0.92247		COG1506	0.30869	0.52581	0.55714	0.9799		COG0060	0.2435	0.71136	0.73213	0.99997
COG2987	0.0103285	0.0169104	0.0257807		COG4108	0.7191	1.1291	0.52419	0.92247		COG0175	-0.90215	1.5369	0.5572	0.9799		COG1158	0.31858	0.93442	0.73315	0.99997
COG2033	0.0103257	0.00474739	0.0120686		COG0658	0.72903	1.1457	0.52457	0.92247		COG2357	-0.33964	0.57864	0.55723	0.9799		COG5614	0.76514	2.255	0.73438	0.99997
COG0213	0.0103211	0.00635888	0.0119128		COG3635	0.43266	0.68016	0.5247	0.92247		COG1605	0.82935	1.4139	0.55749	0.9799		COG3740	0.49768	1.4706	0.73504	0.99997
COG1286	0.0102779	0.00756661	0.0126201		COG2827	-0.99116	1.5586	0.52483	0.92247		COG1444	-1.6326	2.7882	0.5582	0.9799		COG3287	0.82819	2.4493	0.73526	0.99997
COG0440	0.0102717	0.0227659	0.0108941		COG3577	0.78803	1.2421	0.52579	0.92247		COG1351	0.83568	1.4279	0.55837	0.9799		COG1762	0.50717	1.5	0.73528	0.99997
COG2856	0.0102431	0.0126994	0.00799107		COG0642	0.28319	0.44654	0.52596	0.92247		COG1418	0.31991	0.54668	0.55843	0.9799		COG1106	-0.45104	1.3379	0.73602	0.99997
COG4227	0.0102381	0.0168599	0.0225008		COG0800	0.71642	1.1319	0.52678	0.92247		COG0108	0.80138	1.3698	0.55854	0.9799		COG2202	-0.25694	0.76308	0.73633	0.99997
COG1463	0.0102376	0.023663	0.0234368		COG0305	-0.37953	0.59965	0.52679	0.92247		COG2987	0.94902	1.6248	0.55916	0.9799		COG0029	-0.19612	0.58302	0.73657	0.99997
COG0827	0.0102257	0.0141366	0.00595856		COG1433	1.0095	1.5951	0.52679	0.92247		COG1070	0.2102	0.36119	0.56059	0.9799		COG4916	-0.65323	1.9422	0.73662	0.99997
COG1473	0.0101969	0.0179955	0.0261974		COG4928	0.95335	1.5072	0.52704	0.92247		COG0043	-1.0532	1.8111	0.56088	0.9799		COG4108	0.39871	1.1872	0.73699	0.99997
COG1749	0.0101573	0.00837096	0.00303853		COG3959	-0.7804	1.235	0.52746	0.92247		COG1007	-0.27377	0.47298	0.56271	0.9799		COG0444	0.50301	1.4984	0.7371	0.99997
COG3899	0.0101427	0.0116888	0.0163764		COG1301	0.62807	0.99476	0.52779	0.92247		COG3489	-0.71349	1.233	0.56282	0.9799		COG2333	0.50135	1.4938	0.73715	0.99997
COG0494	0.0101323	0.0239877	0.0326724		COG4676	-1.3471	2.1338	0.52785	0.92247		COG1022	-0.41086	0.71022	0.56293	0.9799		COG0251	-0.43019	1.2827	0.73733	0.99997
COG2222	0.0101305	0.00477243	0.00446818		COG4248	-1.3602	2.1551	0.52793	0.92247		COG2385	0.35168	0.60857	0.56334	0.9799		COG1702	-0.31884	0.95159	0.73758	0.99997
COG3695	0.01011	0.0118893	0.00924215		COG0456	0.60149	0.95367	0.52823	0.92247		COG0778	0.26331	0.45568	0.56337	0.9799		COG1357	-0.61366	1.832	0.73765	0.99997
COG0357	0.0101084	0.0373187	0.0281		COG4253	0.90691	1.4397	0.52875	0.92247		COG1373	0.35646	0.61865	0.56448	0.9799		COG5002	-0.22759	0.68006	0.73789	0.99997
COG4062	0.0101065	0.000397047	0.00102367		COG0650	1.6086	2.5548	0.52892	0.92247		COG2068	1.0724	1.8611	0.56449	0.9799		COG3288	0.64232	1.9211	0.73812	0.99997
COG4907	0.0101059	0.0184287	0.0200329		COG3023	0.5892	0.93635	0.52919	0.92247		COG3889	0.77316	1.3429	0.5648	0.9799		COG3075	0.49423	1.4793	0.7383	0.99997
COG3307	0.010083	0.0349988	0.0187863		COG0467	-0.65112	1.0349	0.52926	0.92247		COG1291	-1.338	2.3262	0.56515	0.9799		COG0679	-0.422	1.2641	0.7385	0.99997
COG4962	0.0100788	0.0113741	0.0161245		COG0759	0.84778	1.3483	0.52949	0.92247		COG1596	-0.22476	0.39078	0.56518	0.9799		COG4644	-0.93025	2.7898	0.7388	0.99997
COG3077	0.010075	0.0274275	0.0152556		COG0147	0.49832	0.79486	0.53071	0.92247		COG3209	0.40031	0.696	0.56519	0.9799		COG0126	-0.18542	0.55635	0.73893	0.99997
COG2241	0.0100311	0.0184819	0.00583947		COG3718	2.2416	3.581	0.53133	0.92247		COG2986	0.94593	1.6453	0.56533	0.9799		COG2522	-0.97247	2.9239	0.73945	0.99997
COG1438	0.0100159	0.0275847	0.0164344		COG4235	-0.36296	0.5802	0.53159	0.92247		COG1213	0.45955	0.79961	0.56548	0.9799		COG1873	-0.52657	1.5846	0.73965	0.99997
COG1134	0.00997318	0.0151163	0.0288516		COG2805	0.9985	1.5968	0.53177	0.92247		COG2320	1.6134	2.8083	0.56561	0.9799		COG0726	0.16641	0.50132	0.73992	0.99997
COG2870	0.00994751	0.00718048	0.0091411		COG3016	2.1999	3.5194	0.53191	0.92247		COG1947	0.65741	1.1458	0.56615	0.9799		COG1658	0.70496	2.126	0.7402	0.99997
COG5617	0.0099003	0.00786611	0.00984499		COG2252	0.72507	1.1606	0.53216	0.92247		COG1691	1.081	1.8879	0.56693	0.9799		COG3503	-0.74343	2.2427	0.74028	0.99997
COG3655	0.00987716	0.0133725	0.0170046		COG3550	0.57517	0.92111	0.53234	0.92247		COG0185	-0.62875	1.1019	0.56827	0.9799		COG3669	0.32299	0.97442	0.74029	0.99997
COG0751	0.00985967	0.00790695	0.00938613		COG0212	0.57898	0.92795	0.53267	0.92247		COG0763	0.54574	0.95698	0.5685	0.9799		COG3822	0.72366	2.1835	0.74033	0.99997
COG4509	0.00985249	0.0114345	0.0142048		COG1451	0.72076	1.1557	0.53287	0.92247		COG3764	0.98217	1.7251	0.56912	0.9799		COG5005	-0.6412	1.9394	0.74094	0.99997
COG2236	0.00978951	0.00938204	0.000978046		COG1576	0.61165	0.982	0.53337	0.92247		COG0260	-1.1382	2	0.56927	0.9799		COG2738	0.59711	1.8082	0.74123	0.99997
COG1589	0.00977642	0.0205518	0.0238423		COG3090	1.1746	1.891	0.53448	0.92247		COG1183	0.64739	1.1399	0.57007	0.9799		COG3077	-0.46498	1.4088	0.74136	0.99997
COG1245	0.0097669	0.00274926	0.00802721		COG1966	0.53302	0.85912	0.53498	0.92247		COG1434	0.91768	1.6165	0.57025	0.9799		COG4565	-0.79184	2.4006	0.74151	0.99997
COG5283	0.00975926	0.0198748	0.0140649		COG1508	0.3254	0.52465	0.53511	0.92247		COG0599	0.53509	0.94614	0.5717	0.9799		COG0799	-0.34499	1.0479	0.74199	0.99997
COG0838	0.00975672	0.0196852	0.0107864		COG1178	1.2816	2.0665	0.53515	0.92247		COG3437	-0.42867	0.75934	0.57239	0.9799		COG4786	-0.75796	2.3075	0.74255	0.99997
COG5343	0.00974872	0.0242319	0.00570926		COG3378	-0.50278	0.81219	0.53589	0.92247		COG0786	0.65574	1.1627	0.57279	0.9799		COG1932	0.19322	0.59003	0.74331	0.99997
COG4209	0.00971496	0.0365162	0.0311981		COG1343	-1.4241	2.3066	0.53696	0.92247		COG1063	-0.50883	0.90246	0.57287	0.9799		COG2115	-0.33066	1.0098	0.74334	0.99997
COG2334	0.00967278	0.0135976	0.0206882		COG0673	0.30849	0.50021	0.53741	0.92247		COG1143	0.6251	1.1087	0.57287	0.9799		COG0640	-0.40161	1.2269	0.74343	0.99997
COG1779	0.00966812	0.00374062	0.00894832		COG4959	0.96489	1.5653	0.53761	0.92247		COG2012	-1.7311	3.0745	0.57339	0.9799		COG3168	-0.48513	1.4841	0.74376	0.99997
COG3882	0.00965379	0.00978507	0.00668424		COG2815	0.422	0.68464	0.53764	0.92247		COG2226	0.37057	0.65825	0.57346	0.9799		COG4771	-0.13031	0.39866	0.74377	0.99997
COG5841	0.00964402	0.0138466	0.0101222		COG3385	0.39883	0.64793	0.5382	0.92247		COG0863	0.78384	1.3951	0.57423	0.9799		COG3869	0.78881	2.4154	0.74399	0.99997
COG3422	0.00963094	0.00383334	0.00202571		COG3628	1.4514	2.3625	0.53899	0.92247		COG0123	-1.3004	2.3181	0.5748	0.9799		COG1561	-0.17499	0.53615	0.74414	0.99997
COG1295	0.00961462	0.0328934	0.0201056		COG3395	-0.76765	1.2519	0.53976	0.92247		COG3218	1.5881	2.8324	0.575	0.9799		COG2510	-0.32069	0.98257	0.74414	0.99997
COG4177	0.0096069	0.0198549	0.0203041		COG4974	-0.30457	0.49674	0.53979	0.92247		COG2971	-0.32726	0.58367	0.57501	0.9799		COG0513	0.25446	0.7799	0.74422	0.99997
COG1191	0.00957901	0.0113538	0.00976822		COG0101	0.39039	0.63702	0.53998	0.92247		COG5015	-0.66437	1.1854	0.57518	0.9799		COG0450	0.87986	2.6983	0.74437	0.99997
COG1834	0.00957781	0.00793741	0.00363041		COG2188	1.1409	1.8652	0.54074	0.92247		COG2321	-0.30288	0.54193	0.57624	0.9799		COG1802	-0.70855	2.1745	0.74455	0.99997
COG5510	0.00951972	0.00793325	0.00687252		COG2834	0.40364	0.65992	0.54077	0.92247		COG3311	0.57881	1.0359	0.57634	0.9799		COG1706	-0.62327	1.9151	0.74483	0.99997
COG0687	0.00951867	0.0288697	0.0316518		COG0679	0.73343	1.1999	0.54104	0.92247		COG0839	-0.54032	0.96718	0.5764	0.9799		COG0315	-0.68492	2.1053	0.74493	0.99997
COG0729	0.00949338	0.0246452	0.017877		COG0235	0.5503	0.90045	0.54111	0.92247		COG4063	-1.0276	1.8422	0.57697	0.9799		COG0378	0.74159	2.2798	0.74497	0.99997
COG0602	0.00949218	0.00873345	0.00815259		COG2226	0.40199	0.65814	0.54133	0.92247		COG0800	0.63112	1.1322	0.57723	0.9799		COG3119	0.57477	1.7676	0.74505	0.99997
COG3973	0.00947994	0.00493443	0.0109855		COG0388	0.29835	0.4894	0.54212	0.92247		COG3053	1.0738	1.9281	0.57757	0.9799		COG0611	0.16175	0.49863	0.74564	0.99997
COG3832	0.00946289	0.0141604	0.00791494		COG3867	0.53849	0.8837	0.54228	0.92247		COG0225	0.77724	1.3964	0.5778	0.9799		COG2205	-0.2061	0.63573	0.74579	0.99997
COG1359	0.00945357	0.0314663	0.0174482		COG5401	-1.3417	2.2032	0.54254	0.92247		COG0097	-0.35614	0.64001	0.5779	0.9799		COG0857	1.1656	3.5969	0.7459	0.99997
COG2076	0.00945134	0.0071415	0.00666013		COG1353	-1.3789	2.2687	0.54334	0.92247		COG2382	-0.18761	0.33733	0.5781	0.9799		COG0745	0.14215	0.43874	0.74595	0.99997
COG3618	0.00943317	0.0240847	0.014933		COG0492	0.42612	0.70131	0.54345	0.92247		COG2739	-1.1173	2.0096	0.57823	0.9799		COG3538	-0.55783	1.7242	0.7463	0.99997
COG3325	0.00942507	0.0104853	0.0153501		COG3475	0.38313	0.63091	0.54368	0.92247		COG1349	0.7994	1.4402	0.57886	0.9799		COG0762	0.72949	2.2564	0.74646	0.99997
COG3830	0.00942199	0.0097456	0.00572247		COG2205	0.36581	0.60315	0.54418	0.92247		COG2076	-0.9363	1.6896	0.57948	0.9799		COG1396	-0.26405	0.81773	0.74677	0.99997
COG0510	0.00942189	0.0106049	0.0151969		COG1126	0.57497	0.95043	0.54521	0.92247		COG2242	0.91193	1.6457	0.57949	0.9799		COG3677	0.46421	1.4407	0.7473	0.99997
COG2259	0.00941173	0.0122181	0.0154377		COG0272	0.28834	0.47714	0.54564	0.92247		COG2081	0.38601	0.69791	0.5802	0.9799		COG1835	-0.4215	1.3098	0.74759	0.99997
COG1293	0.0094083	0.0117406	0.0130774		COG0141	0.3247	0.53786	0.54605	0.92247		COG0209	0.8204	1.4836	0.58028	0.9799		COG2221	0.30768	0.95678	0.74777	0.99997
COG1232	0.00938326	0.00729467	0.0196786		COG1496	0.41469	0.68719	0.54621	0.92247		COG3566	1.5039	2.7197	0.58029	0.9799		COG2856	-0.53475	1.6656	0.74817	0.99997
COG1922	0.00938032	0.0056543	0.00484849		COG1704	0.3132	0.51928	0.54641	0.92247		COG4715	1.8346	3.3265	0.58128	0.9799		COG2230	-0.70902	2.2094	0.74828	0.99997
COG4717	0.00930178	0.0180928	0.0242609		COG3754	-0.88986	1.4755	0.54646	0.92247		COG2020	0.99926	1.8126	0.58143	0.9799		COG2804	0.49996	1.56	0.74859	0.99997
COG1076	0.00928092	0.0171124	0.00544282		COG1575	0.65635	1.0884	0.54648	0.92247		COG0040	0.49858	0.90501	0.58169	0.9799		COG4233	-0.8053	2.514	0.74872	0.99997
COG2869	0.00927246	0.0234985	0.0256099		COG0053	0.22898	0.37982	0.54659	0.92247		COG1249	-0.2469	0.44887	0.58228	0.9799		COG0622	0.30133	0.94135	0.74889	0.99997
COG4253	0.009271	0.0265917	0.0029358		COG5587	0.6689	1.1096	0.54662	0.92247		COG1077	-0.27344	0.49781	0.58281	0.9799		COG1418	0.18416	0.57603	0.74919	0.99997
COG4695	0.00925158	0.0211599	0.0221919		COG1787	1.334	2.2134	0.5467	0.92247		COG0280	-0.27529	0.50174	0.58324	0.9799		COG1694	-0.31333	0.98044	0.74928	0.99997
COG1462	0.00923133	0.00642301	0.0122283		COG0659	0.54165	0.89916	0.54691	0.92247		COG2314	-1.0064	1.8359	0.58357	0.9799		COG0065	0.22774	0.7132	0.74949	0.99997
COG1078	0.00920741	0.014403	0.0206531		COG4694	0.97066	1.6123	0.54714	0.92247		COG3328	-0.55938	1.021	0.5838	0.9799		COG1241	-0.69535	2.1782	0.74955	0.99997
COG2186	0.00920654	0.00637031	0.00518731		COG0237	0.70853	1.1782	0.54759	0.92247		COG4961	1.0997	2.0137	0.58499	0.9799		COG1679	0.94163	2.9511	0.74967	0.99997
COG5464	0.00917307	0.0264468	0.0182731		COG2143	0.836	1.3922	0.54818	0.92247		COG1091	0.26689	0.49115	0.58686	0.9799		COG1408	0.20553	0.64418	0.74969	0.99997
COG0644	0.00916977	0.0202564	0.0271628		COG2270	1.5789	2.6298	0.54824	0.92247		COG5341	1.4884	2.7392	0.58688	0.9799		COG5841	-0.47938	1.5054	0.75014	0.99997
COG1413	0.00916872	0.00377509	0.00748176		COG1122	0.98976	1.6526	0.54924	0.92247		COG4587	1.4396	2.6516	0.58718	0.9799		COG2131	-0.52638	1.6545	0.75037	0.99997
COG0419	0.00910788	0.0236204	0.014215		COG1472	-0.26973	0.45079	0.5496	0.92247		COG4115	0.63119	1.1626	0.58721	0.9799		COG0658	-0.38383	1.2068	0.75044	0.99997
COG3842	0.00909703	0.0401811	0.0367035		COG0675	0.58486	0.97904	0.55025	0.92247		COG1996	1.0164	1.8728	0.58733	0.9799		COG2815	0.22859	0.71944	0.75069	0.99997
COG3070	0.00908803	0.0215772	0.00758208		COG2057	1.2597	2.1101	0.5505	0.92247		COG0167	0.41616	0.76777	0.58779	0.9799		COG0633	0.80899	2.5481	0.75088	0.99997
COG0501	0.0090752	0.023834	0.0175897		COG1959	-0.51204	0.85825	0.55077	0.92247		COG1288	1.0742	1.9823	0.58788	0.9799		COG1744	0.30976	0.97937	0.75179	0.99997
COG2860	0.00906721	0.0127653	0.0119158		COG1175	0.72764	1.2199	0.55087	0.92247		COG0745	0.22536	0.41632	0.58829	0.9799		COG3547	-0.18996	0.60079	0.75186	0.99997
COG1349	0.00906291	0.00854197	0.0201991		COG1001	0.59349	0.99536	0.55101	0.92247		COG0037	0.5084	0.94499	0.59058	0.9799		COG5839	0.9715	3.0789	0.75235	0.99997
COG0759	0.00905705	0.0175306	0.0210526		COG3113	1.998	3.3563	0.55166	0.92247		COG4970	-1.1068	2.0598	0.59104	0.9799		COG2873	-0.14384	0.45601	0.75243	0.99997
COG4773	0.00904484	0.0153978	0.00777842		COG1474	-1.2482	2.0981	0.5519	0.92247		COG4747	-0.36199	0.67395	0.59118	0.9799		COG2334	0.51368	1.6292	0.75254	0.99997
COG1142	0.00904463	0.000585794	0.00204468		COG3584	-1.3607	2.2903	0.55243	0.92247		COG0525	-0.28736	0.53643	0.59217	0.9799		COG0769	0.16239	0.51601	0.75299	0.99997
COG1277	0.00901757	0.00959158	0.0140693		COG4277	0.68629	1.1551	0.55243	0.92247		COG4412	-0.51383	0.95938	0.59224	0.9799		COG2137	-0.40776	1.2982	0.75345	0.99997
COG1766	0.00898988	0.00769567	0.00161329		COG0610	0.3108	0.52476	0.55367	0.92247		COG2866	0.79064	1.479	0.59294	0.9799		COG4962	0.47821	1.523	0.75352	0.99997
COG5293	0.00898631	0.00116081	0.00246059		COG3392	1.0296	1.7416	0.55438	0.92247		COG0661	0.92423	1.7296	0.59309	0.9799		COG2058	-1.0402	3.3134	0.75357	0.99997
COG4310	0.00896262	0.00790426	0.0070796		COG0794	0.27072	0.45793	0.5544	0.92247		COG1238	0.67094	1.2556	0.59311	0.9799		COG1073	0.21003	0.66927	0.75366	0.99997
COG0214	0.00896137	0.00457449	0.0071549		COG5578	1.3337	2.2569	0.55455	0.92247		COG3846	-1.2198	2.2835	0.59323	0.9799		COG0705	-0.28733	0.91617	0.75381	0.99997
COG2078	0.00895978	0.0136242	0.0114275		COG0303	0.73325	1.2423	0.55504	0.92247		COG2210	1.0197	1.9095	0.59334	0.9799		COG4122	-0.30254	0.9647	0.75382	0.99997
COG0788	0.0089512	0.017708	0.00992705		COG2842	1.0552	1.788	0.5551	0.92247		COG3774	-1.0755	2.019	0.59427	0.9799		COG2931	0.45403	1.4492	0.75405	0.99997
COG4851	0.00894524	0.00946789	0.00677116		COG1005	-0.3542	0.60136	0.55586	0.92247		COG0117	-0.32867	0.61832	0.59504	0.9799		COG3321	0.69714	2.2272	0.75427	0.99997
COG2184	0.00893019	0.0255054	0.0136775		COG0702	-1.1048	1.8784	0.55643	0.92247		COG1296	0.50894	0.95778	0.59516	0.9799		COG1699	-0.59352	1.8995	0.75469	0.99997
COG1647	0.00891249	0.0113945	0.013735		COG0520	-0.26512	0.45078	0.55644	0.92247		COG0044	0.26791	0.50591	0.59642	0.9799		COG1167	-0.64254	2.0605	0.75516	0.99997
COG1643	0.00889861	0.0125538	0.0159864		COG1749	-0.88652	1.508	0.55661	0.92247		COG3522	1.3567	2.563	0.59658	0.9799		COG1067	-0.76905	2.4679	0.75533	0.99997
COG5512	0.00889232	0.0177265	0.00930796		COG3201	0.54081	0.92011	0.55669	0.92247		COG3752	1.0787	2.0396	0.59689	0.9799		COG0157	-0.2991	0.95989	0.75534	0.99997
COG3708	0.00885086	0.0206991	0.0149663		COG2064	1.1766	2.0019	0.55672	0.92247		COG3716	-1.8447	3.4958	0.59772	0.9799		COG0159	0.19359	0.62187	0.75557	0.99997
COG2240	0.0088434	0.0221666	0.0328265		COG3549	-0.87059	1.4819	0.55687	0.92247		COG0082	-0.22029	0.418	0.59818	0.9799		COG0279	0.78804	2.5335	0.75576	0.99997
COG4866	0.00884302	0.0269111	0.0146706		COG5295	-1.3111	2.2338	0.55723	0.92247		COG0385	0.38661	0.73428	0.59853	0.9799		COG2179	0.76281	2.4536	0.75588	0.99997
COG2087	0.00884232	0.0227106	0.0178979		COG1995	0.42807	0.7302	0.55772	0.92247		COG4851	-0.82047	1.5583	0.59853	0.9799		COG2853	-0.95267	3.0705	0.75636	0.99997
COG4502	0.00884051	0.00819531	0.0119781		COG0375	-0.88097	1.5038	0.55798	0.92247		COG1376	1.0898	2.0706	0.59867	0.9799		COG4706	-0.41695	1.3443	0.75643	0.99997
COG3754	0.00883618	0.00576035	0.0020093		COG0727	1.7944	3.0648	0.55822	0.92247		COG0846	-0.29261	0.5568	0.59923	0.9799		COG0594	0.2602	0.84016	0.75679	0.99997
COG3516	0.00880388	0.00501534	0.00436458		COG2382	-0.19699	0.33727	0.55917	0.92247		COG0703	0.47242	0.89915	0.5993	0.9799		COG3773	0.63911	2.0644	0.75687	0.99997
COG1434	0.0088038	0.0190615	0.0201299		COG4106	1.4956	2.5631	0.55954	0.92247		COG1337	-0.95603	1.8201	0.5994	0.9799		COG0860	0.20284	0.65532	0.75692	0.99997
COG0218	0.00878955	0.0255292	0.0211551		COG0471	0.22199	0.38052	0.55963	0.92247		COG0727	1.6076	3.0671	0.60017	0.9799		COG5279	0.27859	0.90322	0.75775	0.99997
COG1340	0.00877244	0.00585251	0.0117617		COG4258	-0.38383	0.65818	0.55978	0.92247		COG3882	-0.86157	1.6439	0.6002	0.9799		COG0136	0.32294	1.0471	0.75776	0.99997
COG1580	0.00877239	0.00539616	0.00223317		COG1803	1.3543	2.3234	0.55996	0.92247		COG2073	-0.35315	0.67456	0.60061	0.9799		COG1534	0.52881	1.7156	0.7579	0.99997
COG4594	0.00875928	0.00186355	0.00431184		COG0546	0.36136	0.62027	0.56017	0.92247		COG2211	0.18256	0.34962	0.60155	0.9799		COG1249	-0.14581	0.47322	0.758	0.99997
COG1664	0.00874987	0.0182995	0.0137698		COG0206	0.44799	0.76938	0.56038	0.92247		COG3689	1.3595	2.6039	0.60162	0.9799		COG0283	-0.21369	0.69428	0.75824	0.99997
COG0416	0.00871847	0.0147609	0.0169876		COG1834	-0.85543	1.4696	0.56051	0.92247		COG3448	0.79981	1.5342	0.60215	0.9799		COG5426	1.1111	3.6148	0.75856	0.99997
COG1459	0.00871464	0.0201684	0.0268025		COG4641	-1.1587	1.9921	0.5608	0.92247		COG0729	0.58769	1.1274	0.60218	0.9799		COG4763	-0.85547	2.7835	0.75859	0.99997
COG1178	0.00870941	0.023604	0.0327917		COG0569	-0.29433	0.50619	0.56093	0.92247		COG1266	0.32587	0.62586	0.60259	0.9799		COG2733	0.91511	2.978	0.75862	0.99997
COG1106	0.00863693	0.0304549	0.0253122		COG0747	0.51818	0.89234	0.56145	0.92247		COG0142	-0.21713	0.41737	0.60291	0.9799		COG1242	-0.37126	1.209	0.75878	0.99997
COG0512	0.00863464	0.0306369	0.0186834		COG0578	0.94538	1.63	0.56192	0.92247		COG0288	0.47008	0.9045	0.60327	0.9799		COG0381	0.1891	0.61626	0.75895	0.99997
COG4925	0.00862529	0.0146254	0.0270371		COG0488	0.20543	0.35447	0.56222	0.92247		COG1052	0.46138	0.88967	0.60404	0.9799		COG0226	-0.27606	0.90003	0.75906	0.99997
COG3288	0.00860856	0.00767043	0.0120834		COG1289	1.3504	2.3321	0.56254	0.92247		COG3227	-0.76685	1.4789	0.60409	0.9799		COG2819	-0.36191	1.1802	0.75912	0.99997
COG3386	0.0086011	0.00910019	0.00905626		COG2052	1.2074	2.0853	0.56258	0.92247		COG2730	-0.42184	0.81637	0.60535	0.9799		COG3513	-0.60369	1.9708	0.75936	0.99997
COG1422	0.00859405	0.00257875	0.00480503		COG1765	-1.1136	1.9236	0.56265	0.92247		COG0568	-0.2274	0.44073	0.60589	0.9799		COG0145	-0.81437	2.6601	0.7595	0.99997
COG1527	0.00857539	0.00996087	0.0117418		COG2265	0.37926	0.65518	0.56268	0.92247		COG1940	-0.34622	0.67261	0.60674	0.9799		COG4310	-0.38579	1.2602	0.75951	0.99997
COG1785	0.00855557	0.00728487	0.0118891		COG2878	0.34697	0.59994	0.56303	0.92247		COG2816	-0.60208	1.1713	0.60725	0.9799		COG2913	0.48144	1.5742	0.75973	0.99997
COG2976	0.00853823	0.0070389	0.0078187		COG3325	-0.75347	1.3031	0.56312	0.92247		COG1198	0.22167	0.43171	0.60762	0.9799		COG0759	0.43325	1.4168	0.75976	0.99997
COG3227	0.00852049	0.00831294	0.00765053		COG2006	-0.72842	1.2598	0.56314	0.92247		COG4773	-0.75076	1.4626	0.60774	0.9799		COG0731	-0.19949	0.6533	0.7601	0.99997
COG4185	0.00851647	0.0143488	0.0140279		COG2242	0.95078	1.6451	0.56329	0.92247		COG0005	0.36104	0.70391	0.60802	0.9799		COG3470	0.712	2.3336	0.76029	0.99997
COG2811	0.00849551	0.00563999	0.0159546		COG0603	0.64965	1.1248	0.56354	0.92247		COG2929	-0.92566	1.8064	0.60834	0.9799		COG1895	-0.37327	1.2251	0.76061	0.99997
COG4632	0.00846295	0.0313316	0.0422324		COG1758	0.89952	1.5584	0.56379	0.92247		COG4659	0.51801	1.0131	0.60914	0.9799		COG0011	-0.81428	2.6769	0.76098	0.99997
COG0338	0.00846205	0.023176	0.00960956		COG1773	0.4465	0.77521	0.56463	0.92247		COG4823	-0.55965	1.097	0.60994	0.9799		COG4737	0.45583	1.4999	0.76121	0.99997
COG1474	0.00845356	0.00408397	0.0103084		COG2746	1.0643	1.8498	0.56503	0.92247		COG4953	0.94182	1.8524	0.61115	0.9799		COG1522	0.28373	0.93947	0.76264	0.99997
COG0786	0.00839655	0.0182108	0.0201313		COG3762	1.6872	2.9371	0.56568	0.92247		COG1684	1.4563	2.8656	0.61132	0.9799		COG3451	0.30693	1.0172	0.76284	0.99997
COG0303	0.00836819	0.0184303	0.0196793		COG2715	0.2486	0.43281	0.5657	0.92247		COG0806	0.30423	0.59878	0.6114	0.9799		COG0054	-0.37232	1.2342	0.7629	0.99997
COG0347	0.00835496	0.0344008	0.0171209		COG4211	1.4111	2.4573	0.5658	0.92247		COG3382	0.56384	1.11	0.61147	0.9799		COG0064	0.52793	1.751	0.76303	0.99997
COG1760	0.00835305	0.0170098	0.0170309		COG1569	0.55869	0.97345	0.56601	0.92247		COG0206	-0.39108	0.77017	0.61161	0.9799		COG2827	-0.49733	1.652	0.76338	0.99997
COG5184	0.0083336	0.0508003	0.015619		COG0020	-0.34043	0.5935	0.56625	0.92247		COG0047	-0.36405	0.71753	0.61189	0.9799		COG0475	-0.19042	0.63436	0.76404	0.99997
COG0209	0.00829812	0.0150323	0.0192203		COG2146	2.0359	3.5497	0.56627	0.92247		COG1561	0.2589	0.51036	0.61196	0.9799		COG3408	0.14384	0.47949	0.76419	0.99997
COG4786	0.00829606	0.00707804	0.00432961		COG2870	-0.87712	1.5306	0.56661	0.92247		COG3326	-0.62279	1.2296	0.6125	0.9799		COG1670	-0.23817	0.79547	0.76463	0.99997
COG3051	0.00828099	0.00705247	0.0140911		COG1596	0.22319	0.38959	0.56672	0.92247		COG2846	0.59431	1.1748	0.61294	0.9799		COG1918	-0.45397	1.5177	0.76485	0.99997
COG0225	0.00826456	0.0154955	0.0148784		COG0275	0.39654	0.6926	0.56696	0.92247		COG4537	-1.1833	2.3408	0.6132	0.9799		COG3747	-0.77175	2.5801	0.76485	0.99997
COG1390	0.00824646	0.00901742	0.0116164		COG1286	-0.82601	1.4438	0.56724	0.92247		COG1254	0.98839	1.9568	0.61348	0.9799		COG1301	0.31285	1.0468	0.76505	0.99997
COG3893	0.00823862	0.00978904	0.0180512		COG0555	1.4738	2.5761	0.56725	0.92247		COG1957	1.0887	2.1602	0.61427	0.9799		COG2252	0.36486	1.221	0.76507	0.99997
COG1387	0.00822558	0.0230597	0.0287585		COG1895	0.66514	1.163	0.56739	0.92247		COG4213	-0.32189	0.64055	0.6153	0.9799		COG0095	-0.27896	0.93605	0.76569	0.99997
COG3096	0.00822341	0.00486975	0.0019535		COG4658	0.54707	0.95783	0.5679	0.92247		COG1359	0.49044	0.97981	0.61669	0.9799		COG1556	0.32865	1.1032	0.76578	0.99997
COG2895	0.00820936	0.00319515	0.00289192		COG4695	0.93682	1.641	0.56808	0.92247		COG2147	-1.218	2.4344	0.61686	0.9799		COG2842	0.55716	1.8706	0.76581	0.99997
COG1529	0.00819002	0.0391569	0.0227557		COG1963	1.6545	2.8995	0.56827	0.92247		COG1540	1.7957	3.5895	0.61689	0.9799		COG0632	0.18049	0.60636	0.76596	0.99997
COG3524	0.0081685	0.00184118	0		COG3641	1.0583	1.8565	0.56863	0.92247		COG0258	0.43567	0.87109	0.61697	0.9799		COG0629	0.22475	0.75624	0.76631	0.99997
COG4226	0.0081639	0.00516051	0.018806		COG1609	0.35894	0.63088	0.56939	0.92247		COG2404	-1.0984	2.1962	0.61699	0.9799		COG1033	-0.30476	1.0259	0.76642	0.99997
COG4938	0.00815539	0.0195019	0.0118895		COG1597	0.32976	0.58116	0.57044	0.92247		COG0467	-0.51649	1.0344	0.61757	0.9799		COG1781	-0.36392	1.2255	0.76649	0.99997
COG2327	0.00814853	0.0118334	0.0138374		COG4653	0.8924	1.5738	0.57069	0.92247		COG2189	0.44153	0.88543	0.61802	0.9799		COG3157	0.42133	1.419	0.76652	0.99997
COG1695	0.00813732	0.0164905	0.0292599		COG1292	1.5267	2.6958	0.57117	0.92247		COG3345	0.60877	1.2209	0.61803	0.9799		COG2906	0.77926	2.6257	0.76664	0.99997
COG2810	0.00811489	0.00495486	0.00696605		COG1186	1.5419	2.7261	0.57166	0.92247		COG0664	-0.28716	0.57604	0.61812	0.9799		COG2894	-0.61597	2.0786	0.76697	0.99997
COG3517	0.00809743	0.0050071	0.0103925		COG0614	0.30848	0.54564	0.57183	0.92247		COG5950	-0.96249	1.9309	0.61816	0.9799		COG1876	0.52403	1.7687	0.76702	0.99997
COG4608	0.00808061	0.0227617	0.0390591		COG0518	-1.0145	1.7948	0.5719	0.92247		COG0746	1.1588	2.3278	0.6186	0.9799		COG3049	0.43639	1.473	0.76703	0.99997
COG3188	0.00807117	0.00844751	0.00700416		COG2309	1.1721	2.0756	0.57227	0.92247		COG0793	-0.17939	0.36074	0.619	0.9799		COG3859	0.68127	2.3003	0.7671	0.99997
COG0837	0.00806598	0.00971197	0.00348613		COG0356	-0.24959	0.44277	0.57295	0.92247		COG2043	1.6805	3.381	0.61916	0.9799		COG0282	0.17572	0.59372	0.76726	0.99997
COG0634	0.00805802	0.0215053	0.0223342		COG3838	-1.1281	2.002	0.57311	0.92247		COG1166	-0.2667	0.5369	0.61938	0.9799		COG2071	-0.31059	1.0514	0.76768	0.99997
COG3577	0.00805244	0.0158519	0.00842169		COG4118	-0.91511	1.6252	0.5734	0.92247		COG1717	-1.7329	3.4908	0.61959	0.9799		COG4224	-0.65737	2.2264	0.7678	0.99997
COG3560	0.00804187	0.000569345	0.00079852		COG4758	0.98386	1.7511	0.57422	0.92247		COG0186	-0.42557	0.858	0.6199	0.9799		COG4277	-0.35906	1.2169	0.76796	0.99997
COG0713	0.00803655	0.0159831	0.011006		COG0250	-0.32119	0.57213	0.57453	0.92247		COG4716	1.006	2.0286	0.61997	0.9799		COG1404	0.21991	0.74609	0.76818	0.99997
COG0076	0.00799815	0.0187397	0.00598244		COG2258	1.1619	2.0709	0.57477	0.92247		COG0796	0.31536	0.6362	0.62011	0.9799		COG3448	0.47566	1.6152	0.76839	0.99997
COG1238	0.00798374	0.0152564	0.0162761		COG1846	0.36225	0.64611	0.57503	0.92247		COG3581	0.91956	1.8556	0.6202	0.9799		COG1089	-0.16966	0.57663	0.76858	0.99997
COG1230	0.00796816	0.00497729	0.00504731		COG0083	-1.1261	2.0089	0.57511	0.92247		COG2161	0.91686	1.8505	0.62027	0.9799		COG3113	-1.0323	3.5134	0.76889	0.99997
COG1432	0.00792374	0.00643432	0.007255		COG0788	0.68615	1.2254	0.57551	0.92247		COG0841	-0.16468	0.33291	0.62083	0.9799		COG1191	-0.47324	1.6106	0.7689	0.99997
COG0312	0.00792152	0.0238621	0.0382968		COG1087	0.33912	0.60597	0.57574	0.92247		COG1799	-0.98005	1.9821	0.62099	0.9799		COG2801	-0.20589	0.70105	0.769	0.99997
COG1060	0.00789398	0.0189019	0.0193711		COG1760	0.65453	1.1705	0.57602	0.92247		COG1199	0.82704	1.6745	0.62138	0.9799		COG1138	-0.76472	2.6051	0.76911	0.99997
COG4026	0.00787627	0.00289217	0.00465226		COG4806	0.99274	1.7761	0.5762	0.92247		COG3485	0.75743	1.5357	0.62186	0.9799		COG0045	0.5649	1.9258	0.76926	0.99997
COG1122	0.00787039	0.0184162	0.0241826		COG2063	-1.6057	2.875	0.5765	0.92247		COG1177	0.80111	1.6262	0.62229	0.9799		COG3394	0.96069	3.2784	0.76949	0.99997
COG0803	0.00786555	0.0196918	0.011771		COG5050	-1.3391	2.4001	0.57691	0.92247		COG3855	0.2479	0.50411	0.62289	0.9799		COG1323	-0.54717	1.8675	0.76952	0.99997
COG4915	0.00784694	0.00366049	0.00734804		COG1611	0.6199	1.1124	0.57735	0.92247		COG0136	0.48837	0.99359	0.62306	0.9799		COG4443	-0.90029	3.0743	0.76964	0.99997
COG2761	0.00784393	0.00236768	0.00134148		COG2159	-0.48227	0.86718	0.57812	0.92247		COG3247	0.45871	0.93451	0.62353	0.9799		COG3410	-0.7072	2.4166	0.76979	0.99997
COG1572	0.00782081	0.0108067	0.0205255		COG4822	0.76056	1.3678	0.57818	0.92247		COG5206	0.71692	1.461	0.62365	0.9799		COG1613	-0.60667	2.0743	0.76993	0.99997
COG1725	0.0078151	0.0191207	0.0207714		COG1817	1.6347	2.9401	0.57822	0.92247		COG4789	-1.2745	2.598	0.62374	0.9799		COG3527	-0.52451	1.7934	0.76993	0.99997
COG4990	0.0078107	0.0102594	0.0133829		COG0225	0.77616	1.3962	0.57828	0.92247		COG0554	-0.49487	1.0112	0.62456	0.9799		COG4942	0.24903	0.85171	0.76999	0.99997
COG0425	0.00779321	0.018737	0.00768224		COG2801	0.3687	0.66515	0.57937	0.92247		COG0454	0.44716	0.91675	0.62571	0.9799		COG0693	-0.30975	1.0596	0.77004	0.99997
COG0835	0.00778895	0.00983009	0.0140333		COG1058	-0.94576	1.7069	0.57952	0.92247		COG2811	0.66316	1.3598	0.62576	0.9799		COG3037	-1.0612	3.6315	0.77011	0.99997
COG1606	0.00770143	0.00684541	0.00995345		COG3646	0.79549	1.4387	0.58031	0.92247		COG3204	0.85868	1.7613	0.62588	0.9799		COG0134	-0.32212	1.1043	0.77052	0.99997
COG4964	0.00768363	0.00154243	0.00828827		COG4232	0.48629	0.87988	0.58049	0.92247		COG2931	-0.66927	1.3741	0.62621	0.9799		COG0233	-0.16932	0.58061	0.77057	0.99997
COG5433	0.00766876	0.0173399	0.00838691		COG1429	-0.83976	1.5209	0.58086	0.92247		COG1757	0.34289	0.70431	0.62637	0.9799		COG1354	-0.57014	1.9575	0.77085	0.99997
COG5527	0.00766251	0.00539307	0.0106296		COG3169	0.68735	1.2456	0.58105	0.92247		COG4753	0.5559	1.1447	0.62723	0.9799		COG1717	1.072	3.6815	0.77091	0.99997
COG1450	0.00762994	0.0167329	0.0139163		COG0860	-0.3426	0.62137	0.58138	0.92247		COG4392	0.62762	1.294	0.62767	0.9799		COG3694	0.78026	2.6798	0.77092	0.99997
COG1564	0.00762377	0.0273059	0.0164616		COG0277	-0.31866	0.57824	0.58158	0.92247		COG3506	0.45707	0.94391	0.62822	0.9799		COG1600	-0.66055	2.2723	0.77128	0.99997
COG1058	0.00758405	0.00524643	0.0130352		COG4475	1.0944	1.9876	0.58189	0.92247		COG1242	0.55763	1.1523	0.62845	0.9799		COG1527	0.36299	1.2498	0.77148	0.99997
COG1816	0.00756786	0.00500673	0.0171029		COG4646	0.66268	1.204	0.58205	0.92247		COG5368	1.4768	3.0545	0.62876	0.9799		COG4270	-0.68095	2.3479	0.7718	0.99997
COG1086	0.00745183	0.0139249	0.0199848		COG0523	0.68129	1.239	0.58241	0.92247		COG4722	-0.8614	1.7819	0.62881	0.9799		COG0176	0.5355	1.8487	0.77207	0.99997
COG4115	0.00742734	0.0107554	0.0126632		COG3021	0.49016	0.89169	0.58253	0.92247		COG0348	0.56181	1.1623	0.62884	0.9799		COG0002	-0.26031	0.89998	0.7724	0.99997
COG3875	0.00741181	0.00164723	0.00699591		COG0599	0.51999	0.94608	0.58258	0.92247		COG3070	-0.6814	1.4099	0.62888	0.9799		COG5578	0.68159	2.3578	0.77252	0.99997
COG0432	0.00738846	0.0119753	0.0107701		COG5015	0.64917	1.1814	0.58266	0.92247		COG4948	0.3076	0.63707	0.62921	0.9799		COG2848	-0.42522	1.4753	0.77317	0.99997
COG5843	0.00738352	0.00164383	0.00774736		COG1461	1.0122	1.8424	0.58274	0.92247		COG1231	-1.2963	2.6854	0.62929	0.9799		COG4864	-0.3878	1.3473	0.77347	0.99997
COG2404	0.00737049	0.0192299	0.00460338		COG0735	0.47971	0.87387	0.58304	0.92247		COG2038	0.54975	1.139	0.62934	0.9799		COG0451	-0.16951	0.59043	0.77403	0.99997
COG0108	0.00730116	0.00660129	0.0142341		COG3056	-1.2721	2.3173	0.58304	0.92247		COG1760	0.56499	1.171	0.62947	0.9799		COG0524	-0.20258	0.7059	0.77413	0.99997
COG1121	0.00729638	0.011429	0.0112406		COG1238	0.68897	1.2554	0.58313	0.92247		COG2327	0.48058	0.99613	0.62949	0.9799		COG1277	0.52973	1.8462	0.77417	0.99997
COG4289	0.00729166	0.0211169	0.0158292		COG3382	0.60772	1.1097	0.58394	0.92323		COG1127	-0.46013	0.95389	0.62954	0.9799		COG2135	0.67993	2.3724	0.77442	0.99997
COG4877	0.00728032	0.015407	0.0231648		COG3599	-0.93	1.7062	0.58571	0.92384		COG1705	-0.56366	1.1691	0.62972	0.9799		COG2835	0.84859	2.9621	0.7745	0.99997
COG4676	0.00725742	0.00404642	0.000517843		COG1008	-0.27974	0.5135	0.58591	0.92384		COG3747	1.1884	2.4663	0.62991	0.9799		COG3206	0.19822	0.6956	0.77567	0.99997
COG5950	0.0072548	0.00289645	0.00523502		COG3243	1.7824	3.2782	0.58665	0.92384		COG4487	0.97835	2.0313	0.63006	0.9799		COG3867	-0.26507	0.93105	0.77587	0.99997
COG0062	0.00724787	0.0115316	0.0150829		COG4085	0.7146	1.3147	0.58677	0.92384		COG1092	0.44757	0.931	0.6307	0.9799		COG0062	0.39484	1.388	0.77606	0.99997
COG0852	0.00724643	0.0059429	0.00510468		COG0786	0.6303	1.1626	0.58773	0.92384		COG1062	1.465	3.0496	0.63095	0.9799		COG3404	-0.58609	2.0611	0.77613	0.99997
COG0125	0.00721073	0.00867757	0.0135211		COG5016	-0.49553	0.91546	0.5883	0.92384		COG0229	-1.29	2.6856	0.63098	0.9799		COG0674	0.11792	0.41474	0.77616	0.99997
COG0064	0.00720224	0.0103255	0.0148743		COG1173	0.79107	1.4623	0.58851	0.92384		COG0498	-0.32946	0.68591	0.631	0.9799		COG0486	-0.20826	0.73319	0.77638	0.99997
COG3895	0.0071995	0.0019519	0.00644154		COG1862	-0.54697	1.0132	0.58932	0.92384		COG0847	0.41574	0.86557	0.63101	0.9799		COG0242	-0.15979	0.56304	0.77656	0.99997
COG1722	0.00715944	0.0100243	0.00937818		COG4472	-0.81681	1.5144	0.58963	0.92384		COG0483	-0.30068	0.62603	0.63102	0.9799		COG4232	0.26276	0.92594	0.77658	0.99997
COG5513	0.00715868	0.00329601	0.00396194		COG1143	0.59661	1.1086	0.59046	0.92384		COG4106	1.2319	2.5657	0.63112	0.9799		COG2310	-0.34123	1.2028	0.77664	0.99997
COG5401	0.00715571	0.00371402	0.00530416		COG4380	-1.1316	2.1028	0.59048	0.92384		COG2262	0.5437	1.133	0.63133	0.9799		COG2086	0.25857	0.91306	0.77703	0.99997
COG2771	0.00710984	0.020547	0.0207487		COG3772	-0.4255	0.791	0.59063	0.92384		COG2720	0.46861	0.97701	0.63148	0.9799		COG4214	-0.49439	1.7464	0.77711	0.99997
COG3513	0.0071012	0.0101231	0.00678442		COG1785	-0.7984	1.4845	0.5907	0.92384		COG0575	0.49134	1.0254	0.63183	0.9799		COG0245	0.32895	1.162	0.77712	0.99997
COG4222	0.00708034	0.00774131	0.00591319		COG1521	0.36521	0.68016	0.59131	0.92384		COG0825	0.80757	1.6891	0.63258	0.9799		COG1113	-0.65296	2.3079	0.77723	0.99997
COG1518	0.0070633	0.00904657	0.0122551		COG2241	0.78239	1.4596	0.59193	0.92384		COG0214	-0.66843	1.4008	0.63324	0.9799		COG1686	-0.24534	0.86719	0.77725	0.99997
COG1282	0.00703817	0.0075442	0.0070667		COG3809	-1.4747	2.7512	0.59196	0.92384		COG3411	-0.60259	1.2637	0.63347	0.9799		COG0179	-0.19396	0.68562	0.77726	0.99997
COG0375	0.00701349	0.00650851	0.0124562		COG0618	0.44697	0.83623	0.59299	0.92384		COG0698	-0.29569	0.62022	0.63354	0.9799		COG4283	0.92905	3.2844	0.77728	0.99997
COG1433	0.00701096	0.0152485	0.00925934		COG1655	-1.3361	2.5006	0.59312	0.92384		COG3201	0.43777	0.92055	0.63439	0.9799		COG1410	-0.25265	0.89337	0.77732	0.99997
COG0257	0.00700637	0.00586491	0.00983523		COG2186	-1.0814	2.0243	0.59319	0.92384		COG4700	0.7643	1.6073	0.63442	0.9799		COG3275	-0.28056	0.9927	0.77746	0.99997
COG3064	0.00700443	0.00299155	0.00841663		COG1947	0.61209	1.1458	0.59321	0.92384		COG0181	1.1482	2.4158	0.63459	0.9799		COG0411	0.49364	1.7477	0.7776	0.99997
COG1343	0.00700076	0.00358643	0.00197247		COG3847	1.3299	2.49	0.59327	0.92384		COG0041	0.30736	0.64756	0.63505	0.9799		COG3786	0.50002	1.7768	0.77839	0.99997
COG3744	0.0069826	0.00902791	0.00414828		COG2379	1.1644	2.1836	0.59385	0.92384		COG1805	0.23294	0.49089	0.63512	0.9799		COG0171	0.15313	0.54553	0.77893	0.99997
COG1835	0.00698149	0.0426281	0.0318539		COG2898	1.9241	3.6089	0.59393	0.92384		COG2512	0.88553	1.8672	0.63532	0.9799		COG4839	0.47319	1.6865	0.77903	0.99997
COG1461	0.00696521	0.0168975	0.0206736		COG5542	1.4261	2.6823	0.59495	0.92384		COG3137	1.0292	2.1745	0.636	0.9799		COG0649	-0.28524	1.0179	0.77931	0.99997
COG1460	0.00695429	0.000281088	0.00105137		COG2723	0.77292	1.4542	0.59506	0.92384		COG1963	1.3728	2.9058	0.63662	0.9799		COG0713	-0.36024	1.2876	0.77966	0.99997
COG1636	0.00694466	0.0187558	0.023069		COG5336	-1.298	2.4506	0.59634	0.92384		COG1149	0.56804	1.2037	0.63699	0.9799		COG3315	0.53001	1.9004	0.78033	0.99997
COG3976	0.00691915	0.0323158	0.0323813		COG2884	0.45737	0.86399	0.59655	0.92384		COG0119	0.2643	0.56071	0.63738	0.9799		COG0506	-0.80143	2.8751	0.78044	0.99997
COG3681	0.00690274	0.0155961	0.0173456		COG0294	0.60017	1.1341	0.59667	0.92384		COG2976	-0.67768	1.4379	0.63743	0.9799		COG1481	0.49093	1.7625	0.78059	0.99997
COG1762	0.00687893	0.00762777	0.010843		COG5278	1.3389	2.5303	0.59672	0.92384		COG4965	0.94707	2.011	0.63767	0.9799		COG1690	-0.53909	1.9354	0.7806	0.99997
COG3075	0.00685856	0.00538448	0.0110602		COG2099	0.68018	1.286	0.59686	0.92384		COG1397	0.29741	0.63266	0.63829	0.9799		COG1838	0.31218	1.1227	0.78097	0.99997
COG2176	0.00685542	0.0112059	0.0113463		COG0005	-0.3735	0.70637	0.59697	0.92384		COG0416	0.66196	1.4128	0.63939	0.9799		COG1005	0.1763	0.6344	0.78109	0.99997
COG1176	0.00682954	0.0152062	0.013906		COG0318	0.18481	0.34951	0.59697	0.92384		COG0147	0.37253	0.79531	0.63949	0.9799		COG3383	-0.29809	1.0732	0.7812	0.99997
COG4770	0.00681376	0.0225077	0.00192793		COG0686	-0.32712	0.61882	0.59706	0.92384		COG0488	0.16572	0.35458	0.64023	0.9799		COG0684	0.55055	1.9824	0.78123	0.99997
COG1776	0.00679841	0.00614074	0.0044474		COG0399	0.30425	0.57555	0.59707	0.92384		COG1854	0.40483	0.86626	0.64027	0.9799		COG0571	0.25895	0.93311	0.78139	0.99997
COG5006	0.00678577	0.00493824	0.00828957		COG0530	0.4972	0.94187	0.59758	0.92384		COG4713	1.4494	3.1109	0.64129	0.9799		COG2944	0.36024	1.2998	0.78167	0.99997
COG1887	0.00678209	0.019284	0.0300134		COG0035	0.48801	0.928	0.59897	0.92384		COG1442	0.44444	0.95469	0.64155	0.9799		COG4564	0.88217	3.1838	0.78172	0.99997
COG4214	0.00677872	0.013536	0.0100367		COG1781	0.61171	1.1633	0.59898	0.92384		COG1165	-0.32803	0.70496	0.6417	0.9799		COG5652	-0.29847	1.0779	0.78186	0.99997
COG5316	0.00677589	0.00422506	0.00773919		COG0019	0.2491	0.47391	0.59915	0.92384		COG3436	0.56109	1.2063	0.64184	0.9799		COG3830	-0.47255	1.7113	0.78244	0.99997
COG1871	0.00674745	0.00300741	0.00367906		COG0358	0.28568	0.54364	0.59924	0.92384		COG0250	0.26534	0.57136	0.64236	0.9799		COG0067	0.24996	0.90546	0.7825	0.99997
COG1327	0.00669019	0.00783682	0.0093904		COG2913	-0.78344	1.4926	0.59967	0.92384		COG0138	-0.20734	0.44702	0.64276	0.9799		COG5368	-0.87631	3.1767	0.78266	0.99997
COG1733	0.006689	0.0246779	0.0283119		COG2189	0.46418	0.88515	0.59999	0.92384		COG3618	0.54401	1.1749	0.64333	0.9799		COG1112	0.20097	0.73129	0.78346	0.99997
COG5523	0.00668383	0.00410941	0.0085659		COG1078	0.70522	1.3451	0.60008	0.92384		COG0797	-0.32048	0.69212	0.64334	0.9799		COG3617	-0.25633	0.93553	0.78409	0.99997
COG2827	0.00667825	0.00593933	0.00528802		COG1071	1.5823	3.0222	0.60057	0.92384		COG3472	0.94955	2.0508	0.64336	0.9799		COG4241	-0.96302	3.5149	0.7841	0.99997
COG4233	0.00667445	0.00199828	0.00117514		COG0852	-0.62926	1.202	0.60062	0.92384		COG4641	0.91255	1.9747	0.644	0.9799		COG0666	0.47072	1.7192	0.78424	0.99997
COG4570	0.00667289	0.00230498	0.00307979		COG3188	-0.64999	1.2419	0.60071	0.92384		COG0061	0.30215	0.65389	0.64402	0.9799		COG0218	-0.3305	1.2073	0.78428	0.99997
COG1315	0.00662349	0.00310696	0.00316883		COG4096	0.72735	1.39	0.60079	0.92384		COG2087	0.66022	1.4311	0.64456	0.9799		COG2262	-0.3265	1.1928	0.7843	0.99997
COG2723	0.00661042	0.0140611	0.032734		COG1348	1.3482	2.5776	0.60095	0.92384		COG1394	-0.61342	1.3306	0.6448	0.9799		COG3579	-0.13891	0.50765	0.78437	0.99997
COG1622	0.00661014	0.0105844	0.00301987		COG1434	0.84535	1.6166	0.60103	0.92384		COG0463	0.18548	0.40241	0.64486	0.9799		COG4972	0.2387	0.87397	0.78476	0.99997
COG1944	0.00660897	0.000842607	0.00245485		COG0624	0.26898	0.5149	0.6014	0.92384		COG1624	0.225	0.48851	0.6451	0.9799		COG3303	0.25421	0.93118	0.78485	0.99997
COG1274	0.00659033	0.00508962	0.00139461		COG2256	0.45155	0.86465	0.60151	0.92384		COG0404	-0.20063	0.4357	0.64518	0.9799		COG3500	0.40838	1.4959	0.78485	0.99997
COG0854	0.00657315	0.0137722	0.00958694		COG4487	1.0595	2.0291	0.60158	0.92384		COG3418	1.2964	2.817	0.64538	0.9799		COG2259	0.27924	1.0229	0.78486	0.99997
COG1104	0.00653554	0.0308669	0.0422376		COG4869	1.1631	2.2303	0.60201	0.92398		COG1469	-0.96763	2.1037	0.64554	0.9799		COG0619	0.56039	2.0532	0.78491	0.99997
COG0609	0.00652908	0.0214475	0.0229316		COG3273	-0.92808	1.7818	0.60247	0.9241		COG0084	0.41093	0.89344	0.64556	0.9799		COG3956	0.24955	0.91469	0.78499	0.99997
COG3845	0.00652471	0.0300454	0.0227794		COG0559	0.74795	1.4372	0.60276	0.9241		COG2007	-1.3938	3.0324	0.64578	0.9799		COG0613	0.28014	1.0269	0.78501	0.99997
COG1488	0.00651222	0.0176034	0.0135513		COG1752	0.47144	0.90794	0.60359	0.9241		COG4474	-1.0236	2.2305	0.64631	0.9799		COG4983	-0.45812	1.6794	0.78501	0.99997
COG3117	0.0065121	0.0240031	0.0104839		COG4880	1.3806	2.6612	0.60392	0.9241		COG1611	0.50934	1.1128	0.64715	0.9799		COG0777	-0.41724	1.5331	0.78551	0.99997
COG3584	0.00650389	0.00368282	0.00525763		COG3227	-0.76597	1.4785	0.6044	0.9241		COG0517	-0.57137	1.2488	0.64727	0.9799		COG2888	0.35539	1.3059	0.78551	0.99997
COG2013	0.00648928	0.00589671	0.00320557		COG4260	-0.40385	0.77979	0.60453	0.9241		COG2026	1.1851	2.5923	0.64754	0.9799		COG1609	-0.18094	0.66489	0.78552	0.99997
COG4653	0.00648153	0.014868	0.0262852		COG3656	1.1539	2.2322	0.60519	0.9241		COG3176	0.40118	0.87789	0.64768	0.9799		COG3311	-0.29589	1.0902	0.78608	0.99997
COG5748	0.00646863	0.00931437	0.00208535		COG0769	0.2532	0.49045	0.60568	0.9241		COG0187	0.15455	0.33824	0.64773	0.9799		COG2836	0.82238	3.0316	0.78618	0.99997
COG3835	0.00645777	0.00793226	0.0174596		COG4733	0.50566	0.98089	0.60619	0.9241		COG3708	0.5233	1.1457	0.64786	0.9799		COG0180	0.18176	0.67093	0.78646	0.99997
COG0083	0.00645587	0.00393023	0.00147574		COG1204	-1.2733	2.4726	0.60656	0.9241		COG2244	0.27026	0.59188	0.64795	0.9799		COG1633	0.68661	2.5361	0.78659	0.99997
COG1236	0.00644974	0.00370178	0.00403303		COG2316	0.62667	1.2169	0.60657	0.9241		COG2989	0.51417	1.1264	0.64805	0.9799		COG0294	0.32298	1.1936	0.7867	0.99997
COG1252	0.00644707	0.0101664	0.00615336		COG0653	-0.22641	0.43994	0.60681	0.9241		COG0053	-0.17383	0.38128	0.64845	0.9799		COG4700	-0.4549	1.6863	0.78734	0.99997
COG1177	0.00644486	0.0176073	0.0138216		COG5433	0.89949	1.7483	0.60691	0.9241		COG3117	0.59667	1.3111	0.64903	0.9799		COG3919	-0.47337	1.7565	0.78755	0.99997
COG0398	0.00641607	0.00295501	0.00251606		COG0772	0.27814	0.54099	0.60716	0.9241		COG1788	-0.7788	1.7126	0.64929	0.9799		COG3597	-0.62376	2.3171	0.78778	0.99997
COG2739	0.0064131	0.004641	0.00441896		COG0713	0.62807	1.2225	0.60742	0.9241		COG1211	-0.25333	0.55731	0.64943	0.9799		COG3516	-0.64203	2.3888	0.78811	0.99997
COG3603	0.00638849	0.00492411	0.000847582		COG1176	0.83019	1.6168	0.60761	0.9241		COG0128	0.39119	0.86206	0.64998	0.9799		COG1175	0.34432	1.2847	0.7887	0.99997
COG0411	0.00637792	0.0177469	0.0246338		COG1089	0.28081	0.54721	0.60784	0.9241		COG1664	0.53106	1.1742	0.65106	0.9799		COG0647	-0.59044	2.2037	0.78875	0.99997
COG1351	0.0063724	0.0104183	0.0142734		COG2976	-0.73629	1.4379	0.60861	0.92426		COG3307	0.59959	1.3262	0.65119	0.9799		COG5011	-0.57077	2.1304	0.78876	0.99997
COG2887	0.00636028	0.0381484	0.0144196		COG1729	-0.23604	0.46097	0.60862	0.92426		COG3504	-1.1645	2.576	0.65123	0.9799		COG0281	0.23159	0.86449	0.78878	0.99997
COG2023	0.00635854	0.00260284	0.00487509		COG0348	0.59245	1.1622	0.61021	0.92534		COG2875	0.60595	1.3495	0.65342	0.9799		COG1894	0.21345	0.79687	0.78881	0.99997
COG4889	0.00635633	0.0151151	0.00899221		COG3250	0.22166	0.43485	0.61024	0.92534		COG1302	-0.45993	1.0271	0.65431	0.9799		COG0162	0.14006	0.5234	0.78901	0.99997
COG1242	0.00634676	0.0136715	0.0119285		COG5377	1.1819	2.3208	0.61056	0.92534		COG2027	0.39318	0.87878	0.65457	0.9799		COG3735	-0.52581	1.9652	0.78904	0.99997
COG1605	0.0063417	0.00723913	0.0141507		COG1030	-0.61287	1.2057	0.61123	0.92534		COG1071	1.353	3.0246	0.65463	0.9799		COG0807	-0.26429	0.98809	0.7891	0.99997
COG0531	0.00633413	0.0273004	0.0299917		COG3041	0.59864	1.1782	0.61138	0.92534		COG2223	-0.2165	0.4842	0.65478	0.9799		COG4953	-0.51964	1.9436	0.7892	0.99997
COG3456	0.00632996	0.0101554	0.00386696		COG1041	1.1295	2.2246	0.61163	0.92534		COG4177	0.8373	1.8739	0.65501	0.9799		COG5256	0.39354	1.4725	0.78926	0.99997
COG1442	0.00630536	0.0204286	0.0124889		COG3711	-0.89154	1.7562	0.6117	0.92534		COG0046	0.15529	0.34759	0.65506	0.9799		COG3659	-0.86389	3.2334	0.78933	0.99997
COG5295	0.00628174	0.00342483	0.000871998		COG3254	0.57779	1.1405	0.61243	0.9254		COG0265	-0.30191	0.67636	0.65532	0.9799		COG3836	-0.6445	2.4166	0.7897	0.99997
COG4585	0.0062666	0.0234029	0.0216664		COG1982	-0.63902	1.2616	0.61251	0.9254		COG2985	0.23222	0.52027	0.65534	0.9799		COG0554	0.28462	1.0673	0.78972	0.99997
COG1811	0.00623467	0.00537744	0.00903908		COG3566	1.377	2.7206	0.61275	0.9254		COG2715	0.19283	0.43365	0.65656	0.9799		COG4632	0.39295	1.4742	0.78982	0.99997
COG4806	0.00621546	0.0122154	0.00143446		COG0821	-0.27429	0.54393	0.61407	0.92643		COG2731	-0.26916	0.60568	0.65675	0.9799		COG1550	0.67728	2.5457	0.79021	0.99997
COG4032	0.00621141	0.00675794	0.0138993		COG2003	0.30989	0.61461	0.61411	0.92643		COG0076	-0.60238	1.3562	0.65692	0.9799		COG3772	-0.22176	0.83494	0.79054	0.99997
COG0718	0.00620648	0.00623809	0.00840494		COG2957	0.32396	0.64382	0.61484	0.927		COG4692	-0.52912	1.1922	0.65718	0.9799		COG0776	0.1592	0.5996	0.79061	0.99997
COG1820	0.00620102	0.0131556	0.0232783		COG4152	0.97462	1.941	0.61558	0.92762		COG3883	-0.53307	1.2012	0.6572	0.9799		COG1216	-0.18801	0.70871	0.79079	0.99997
COG3852	0.00618388	0.0134152	0.00807418		COG2313	1.0514	2.0976	0.61619	0.92801		COG0659	0.3987	0.89953	0.6576	0.9799		COG1696	-0.32458	1.2241	0.79089	0.99997
COG2831	0.00616323	0.0119185	0.00239692		COG3664	0.82657	1.6523	0.6169	0.92836		COG0194	-0.29071	0.65725	0.65826	0.9799		COG3522	0.71385	2.6961	0.79119	0.99997
COG1876	0.00615908	0.0120556	0.0175548		COG0344	0.75023	1.5015	0.61731	0.92836		COG2272	0.18567	0.42086	0.65909	0.9799		COG0210	-0.26978	1.0197	0.79135	0.99997
COG2200	0.00611916	0.0258039	0.0180476		COG2888	0.61926	1.2408	0.61772	0.92836		COG0417	-0.88842	2.0159	0.65942	0.9799		COG0837	-0.97544	3.688	0.7914	0.99997
COG4947	0.00608704	0.00973411	0.00968463		COG0041	0.32302	0.64732	0.61777	0.92836		COG1903	0.40653	0.92386	0.65992	0.9799		COG1310	-0.28803	1.0904	0.79167	0.99997
COG3593	0.00604947	0.0100477	0.00928653		COG4771	0.18854	0.37821	0.61813	0.92839		COG0188	-0.14534	0.33089	0.66049	0.9799		COG0516	0.33437	1.2681	0.79202	0.99997
COG4626	0.00601888	0.0289697	0.0180643		COG5614	1.0708	2.1509	0.61861	0.92859		COG4972	-0.36251	0.82593	0.66073	0.9799		COG0770	-0.12013	0.45609	0.79224	0.99997
COG4392	0.00601869	0.00916591	0.011091		COG1210	0.47168	0.95144	0.62007	0.93028		COG1220	0.71672	1.6343	0.661	0.9799		COG3730	0.71557	2.7261	0.79294	0.99997
COG3538	0.00599607	0.010482	0.00803516		COG3405	0.46293	0.9349	0.62048	0.93039		COG1511	0.73714	1.6853	0.66182	0.9799		COG5546	0.93891	3.5798	0.7931	0.99997
COG3270	0.00597901	0.00496743	0.00785316		COG4567	-0.8996	1.8211	0.62131	0.93081		COG1225	0.23008	0.52625	0.66196	0.9799		COG0328	-0.55459	2.1156	0.79321	0.99997
COG4145	0.00595097	0.000589201	0.00548249		COG3147	-0.34888	0.70652	0.62145	0.93081		COG2384	-0.99731	2.2853	0.66255	0.9799		COG3270	0.39884	1.5216	0.79323	0.99997
COG3500	0.00592722	0.00886456	0.0134526		COG1530	-0.19999	0.40578	0.62211	0.93095		COG3852	-0.76166	1.7462	0.6627	0.9799		COG2141	0.34703	1.3246	0.79333	0.99997
COG0422	0.0059227	0.0151237	0.0205684		COG3623	1.7761	3.6124	0.62295	0.93095		COG0527	-0.18461	0.42396	0.66324	0.9799		COG3250	0.11996	0.45827	0.7935	0.99997
COG2453	0.00591696	0.00882035	0.0131881		COG0289	-0.2769	0.56404	0.62348	0.93095		COG1541	0.17044	0.39173	0.66349	0.9799		COG1439	-0.47163	1.8058	0.79395	0.99997
COG1899	0.00587223	0.00122527	0.00210514		COG0095	0.43588	0.8883	0.62365	0.93095		COG0340	0.38073	0.87564	0.6637	0.9799		COG1862	0.27905	1.0686	0.79398	0.99997
COG3428	0.00586641	0.00630031	0.0141289		COG2311	0.48113	0.98061	0.62368	0.93095		COG3942	0.86344	1.9879	0.66403	0.9799		COG1925	0.37395	1.4343	0.79431	0.99997
COG3972	0.00585791	0.00501507	0.00688472		COG0295	0.28205	0.57537	0.62399	0.93095		COG1452	0.38053	0.87712	0.6644	0.9799		COG2740	0.5958	2.2853	0.79432	0.99997
COG1307	0.00584282	0.0293736	0.0337739		COG3639	1.7297	3.5314	0.62428	0.93095		COG1216	0.29175	0.67286	0.66458	0.9799		COG1189	-0.5487	2.105	0.79435	0.99997
COG2932	0.00581428	0.0164249	0.0164014		COG2404	1.0699	2.1862	0.62458	0.93095		COG1894	0.32764	0.75631	0.66486	0.9799		COG1573	0.5117	1.9631	0.79436	0.99997
COG5635	0.00578964	0.0206121	0.00336215		COG2811	-0.66724	1.366	0.62523	0.93095		COG2218	-0.93093	2.1502	0.66504	0.9799		COG5817	0.49853	1.9135	0.79446	0.99997
COG3225	0.00578787	0.00491126	0.0136297		COG1970	-0.61702	1.2662	0.62604	0.93095		COG1968	0.49967	1.1541	0.66505	0.9799		COG1589	0.29203	1.1234	0.7949	0.99997
COG4581	0.00577626	0.00516964	0.00505973		COG4032	-0.71734	1.4754	0.62683	0.93095		COG1010	-0.30878	0.71381	0.66532	0.9799		COG4733	0.2683	1.0325	0.79497	0.99997
COG0677	0.00572553	0.00938832	0.0135232		COG4021	1.1608	2.3907	0.6273	0.93095		COG1256	-0.62778	1.4564	0.66643	0.9799		COG0234	-0.33288	1.2817	0.79509	0.99997
COG3119	0.00571092	0.0165768	0.0246238		COG3911	0.67715	1.395	0.62737	0.93095		COG2197	0.24487	0.56821	0.66651	0.9799		COG1940	0.18368	0.70935	0.79568	0.99997
COG0518	0.00569559	0.00436103	0.002488		COG1149	-0.58577	1.2075	0.6276	0.93095		COG1140	-0.94053	2.1826	0.66652	0.9799		COG2089	-0.32213	1.2441	0.7957	0.99997
COG3494	0.00565306	0.00174825	0.00493616		COG0746	-1.153	2.3792	0.62794	0.93095		COG3287	1.0018	2.3252	0.66658	0.9799		COG0504	-0.2455	0.94855	0.79578	0.99997
COG2099	0.00564773	0.0102493	0.0128202		COG1843	-0.71477	1.475	0.62797	0.93095		COG0504	0.38807	0.90084	0.66662	0.9799		COG2114	-0.61433	2.3739	0.7958	0.99997
COG1334	0.00560301	0.00176105	0.00177445		COG4725	-1.3511	2.7895	0.62814	0.93095		COG3008	0.69365	1.6115	0.66689	0.9799		COG3752	0.55434	2.1428	0.79587	0.99997
COG5412	0.0055944	0.00537037	0.0219091		COG1328	-0.22159	0.45773	0.62832	0.93095		COG1882	-0.29302	0.68102	0.667	0.9799		COG0763	-0.26029	1.0064	0.79591	0.99997
COG0721	0.00558966	0.00253363	0.00124195		COG1232	-0.6706	1.3874	0.62884	0.93095		COG2936	0.7212	1.679	0.66754	0.9799		COG0383	0.47553	1.8402	0.79608	0.99997
COG2301	0.0055851	0.00971259	0.00982442		COG1480	0.42878	0.88886	0.62953	0.93095		COG1176	0.69355	1.6174	0.66807	0.9799		COG1166	0.14651	0.56699	0.79609	0.99997
COG2805	0.00556606	0.014267	0.0331231		COG4640	-0.28584	0.59429	0.63053	0.93095		COG1533	0.5275	1.2309	0.66825	0.9799		COG0074	-0.64886	2.512	0.79617	0.99997
COG2314	0.00550979	0.00989074	0.00512339		COG2875	0.64636	1.3492	0.6319	0.93095		COG4992	0.40041	0.93453	0.66832	0.9799		COG1159	-0.13981	0.54168	0.79633	0.99997
COG1511	0.00549378	0.00450477	0.0124711		COG0401	1.5268	3.1874	0.63192	0.93095		COG0035	0.39765	0.92834	0.6684	0.9799		COG2930	-0.7237	2.8093	0.79671	0.99997
COG3654	0.00546711	0.0057404	0.00582121		COG3643	0.9197	1.9225	0.63237	0.93095		COG4268	-0.8597	2.0138	0.66946	0.9799		COG4709	0.72198	2.8083	0.79711	0.99997
COG0001	0.00543634	0.00725478	0.00968154		COG1473	0.55382	1.1579	0.63243	0.93095		COG1817	1.2552	2.9484	0.6703	0.9799		COG0446	0.53356	2.0775	0.79731	0.99997
COG3056	0.00541118	0.0034381	0.00446913		COG0820	0.25669	0.53763	0.63304	0.93095		COG4385	-1.3349	3.1371	0.67044	0.9799		COG1328	-0.1238	0.4828	0.79762	0.99997
COG3581	0.00539822	0.0173813	0.0133474		COG1533	0.58697	1.2307	0.63339	0.93095		COG3077	0.56911	1.3392	0.67086	0.9799		COG1020	-0.16718	0.65225	0.7977	0.99997
COG1499	0.00538364	0.00103403	0.00132301		COG0761	0.24092	0.50525	0.63348	0.93095		COG2884	0.3665	0.86443	0.67158	0.9799		COG4715	-0.87925	3.4329	0.79785	0.99997
COG5842	0.00535554	0.00159284	0.00373088		COG2317	0.90302	1.8948	0.63367	0.93095		COG0211	-0.45649	1.0787	0.67215	0.9799		COG0737	0.19582	0.76553	0.7981	0.99997
COG3836	0.00534934	0.00448031	0.00312557		COG1661	0.92514	1.944	0.63414	0.93095		COG1144	-0.28766	0.68054	0.67251	0.9799		COG0421	0.47235	1.8468	0.79813	0.99997
COG4710	0.00533778	0.00229512	0.000315132		COG1290	-0.63731	1.3392	0.63416	0.93095		COG1340	-0.67166	1.5934	0.67337	0.9799		COG3325	0.35105	1.3747	0.79845	0.99997
COG3497	0.00532833	0.0271374	0.00429117		COG0115	-0.2683	0.56383	0.63418	0.93095		COG2125	-1.2739	3.0222	0.67339	0.9799		COG3273	0.47908	1.8808	0.79894	0.99997
COG2316	0.00532554	0.0114087	0.0117206		COG1033	0.46319	0.97352	0.63423	0.93095		COG0393	-0.52461	1.2449	0.67345	0.9799		COG1136	-0.10166	0.40175	0.80023	0.99997
COG4922	0.00531138	0.00693716	0.00523975		COG2076	-0.7989	1.6882	0.63605	0.93095		COG1223	-0.971	2.3182	0.67532	0.9799		COG0610	0.13971	0.55223	0.80027	0.99997
COG0785	0.00528222	0.00431269	0.00388936		COG1738	0.56577	1.1975	0.6366	0.93095		COG1488	0.68663	1.6417	0.67578	0.9799		COG0842	-0.16827	0.6656	0.80041	0.99997
COG3764	0.00526557	0.0106059	0.0113897		COG2355	0.341	0.72322	0.63728	0.93095		COG2706	0.71116	1.7023	0.67612	0.9799		COG0449	0.13339	0.52858	0.80077	0.99997
COG5206	0.00525852	0.0115244	0.0111926		COG1934	0.40727	0.86387	0.63732	0.93095		COG1438	0.56369	1.3508	0.67646	0.9799		COG1452	0.2332	0.92425	0.8008	0.99997
COG2082	0.00520625	0.00981829	0.0112096		COG2739	-0.94559	2.0074	0.63761	0.93095		COG3344	0.26245	0.62895	0.67647	0.9799		COG0128	0.22877	0.90838	0.80116	0.99997
COG4959	0.00518833	0.0117449	0.019338		COG0068	0.91684	1.9508	0.63837	0.93095		COG1269	0.38805	0.93018	0.67655	0.9799		COG0313	0.2377	0.94445	0.80129	0.99997
COG2746	0.00518284	0.0123133	0.00635576		COG0384	0.99139	2.1109	0.6386	0.93095		COG0492	0.2927	0.70169	0.67658	0.9799		COG1104	0.43079	1.7148	0.80164	0.99997
COG3273	0.00518136	0.00412013	0.00379632		COG4659	0.47578	1.0131	0.63862	0.93095		COG1292	1.1259	2.7009	0.67678	0.9799		COG1042	0.14172	0.56442	0.80175	0.99997
COG0499	0.00518098	0.0183451	0.0185641		COG2207	-0.1975	0.42055	0.63863	0.93095		COG0221	1.1612	2.7858	0.67682	0.9799		COG1327	0.45071	1.7953	0.80177	0.99997
COG4567	0.00518079	0.0036561	0.005342		COG4803	-0.94391	2.0114	0.63887	0.93095		COG1629	-0.15844	0.3809	0.67744	0.9799		COG2720	-0.25789	1.0279	0.80191	0.99997
COG4252	0.00516904	0.00860047	0.00999475		COG0010	0.68488	1.46	0.639	0.93095		COG4380	-0.87281	2.0996	0.67763	0.9799		COG1984	-0.91321	3.6448	0.80216	0.99997
COG3398	0.00516592	0.00711563	0.0163037		COG4657	0.39564	0.8434	0.639	0.93095		COG4774	0.88206	2.1232	0.67782	0.9799		COG1924	0.30499	1.2181	0.80229	0.99997
COG1868	0.00513604	0.00869979	0.00527258		COG0749	0.40725	0.86824	0.63903	0.93095		COG0580	-0.21616	0.52077	0.67808	0.9799		COG2911	0.2134	0.85275	0.8024	0.99997
COG2848	0.0050635	0.0168937	0.0128664		COG1511	-0.7906	1.6956	0.64102	0.93095		COG1918	0.60009	1.4465	0.67825	0.9799		COG3293	-0.25808	1.0321	0.80255	0.99997
COG3086	0.00505813	0.0130788	0.0159397		COG5006	-0.63198	1.3594	0.642	0.93095		COG0001	0.5831	1.4109	0.67941	0.9799		COG0718	0.39704	1.5956	0.80349	0.99997
COG1304	0.00505636	0.0161905	0.0093475		COG0824	0.33502	0.72102	0.64218	0.93095		COG1443	0.24467	0.59332	0.68006	0.9799		COG2017	0.13153	0.52889	0.8036	0.99997
COG0075	0.00502012	0.00740692	0.00723131		COG4684	1.2851	2.7671	0.64235	0.93095		COG0675	-0.4041	0.98013	0.68012	0.9799		COG2079	0.66027	2.6583	0.80384	0.99997
COG3898	0.00501447	0.00405301	0.00379727		COG5029	-1.1709	2.5233	0.64263	0.93095		COG0345	-0.2492	0.60553	0.68067	0.9799		COG3176	-0.22908	0.92333	0.80405	0.99997
COG0410	0.00500321	0.0183156	0.0176257		COG4520	-1.381	2.9901	0.64419	0.93095		COG3497	-0.71808	1.7455	0.68079	0.9799		COG2011	-0.46162	1.8608	0.80408	0.99997
COG2944	0.00500144	0.00510098	0.00782776		COG1379	-1.1378	2.4651	0.64439	0.93095		COG3857	0.49054	1.1932	0.68098	0.9799		COG3022	-0.48033	1.9366	0.80412	0.99997
COG2376	0.00499886	0.00319211	0.00726147		COG0002	0.39414	0.85396	0.64441	0.93095		COG4874	0.96331	2.3462	0.68138	0.9799		COG3718	-0.92493	3.7369	0.80451	0.99997
COG1889	0.00499555	0.00152832	0.0025335		COG1198	0.19911	0.4316	0.64456	0.93095		COG1969	-0.94178	2.2993	0.68211	0.9799		COG1151	0.42721	1.7262	0.80453	0.99997
COG3628	0.00498526	0.0157445	0.00115564		COG1171	-0.59887	1.2982	0.64458	0.93095		COG2908	0.47434	1.1636	0.68352	0.9799		COG4785	0.23727	0.96141	0.80507	0.99997
COG2337	0.00498038	0.00771452	0.00784574		COG3538	0.75426	1.6364	0.64485	0.93095		COG3871	-0.50255	1.2356	0.68422	0.9799		COG0648	-0.55529	2.2526	0.80529	0.99997
COG1788	0.00496875	0.00498778	0.0039994		COG5421	0.54676	1.1889	0.64559	0.93095		COG3959	-0.50125	1.2345	0.68471	0.9799		COG5587	-0.2874	1.1686	0.80573	0.99997
COG4110	0.00496741	0.00189005	0.00234781		COG1514	0.78786	1.7154	0.64602	0.93095		COG0735	0.35495	0.87426	0.68474	0.9799		COG1183	0.29494	1.2004	0.80592	0.99997
COG1140	0.00496045	0.000772479	0.00362075		COG2989	0.51709	1.1262	0.64613	0.93095		COG3941	1.0902	2.686	0.68481	0.9799		COG4054	0.62323	2.5378	0.80601	0.99997
COG2733	0.00493089	0.00168949	0.00318636		COG1076	0.66776	1.4571	0.64675	0.93095		COG2378	-0.18984	0.47001	0.68629	0.9799		COG0437	-0.62528	2.5498	0.80628	0.99997
COG4295	0.00492382	0.00236007	0.00717391		COG2027	0.40247	0.87861	0.6469	0.93095		COG2607	-1.0419	2.5824	0.6866	0.9799		COG5340	0.36881	1.5045	0.80635	0.99997
COG0702	0.00491467	0.00565893	0.00416134		COG1040	0.47696	1.043	0.64745	0.93095		COG0495	0.23935	0.59339	0.68669	0.9799		COG1171	-0.33605	1.371	0.80636	0.99997
COG3314	0.0049122	0.0066824	0.00771833		COG0662	0.41803	0.91461	0.64763	0.93095		COG0289	0.22686	0.56248	0.68671	0.9799		COG0493	-0.10819	0.442	0.80663	0.99997
COG4758	0.00490881	0.00969875	0.00423971		COG1272	0.31097	0.68069	0.64778	0.93095		COG0112	-0.17493	0.43497	0.68757	0.9799		COG3619	-0.5567	2.2752	0.8067	0.99997
COG0344	0.00490334	0.0115005	0.0137652		COG1815	-1.1058	2.4225	0.64806	0.93095		COG2704	-0.36439	0.90649	0.68769	0.9799		COG0608	0.13596	0.55674	0.80706	0.99997
COG3759	0.00485271	0.00874006	0.00227148		COG0529	-1.2232	2.6818	0.64832	0.93095		COG1915	-1.1554	2.8756	0.68785	0.9799		COG1975	-0.50641	2.0758	0.80726	0.99997
COG3172	0.00484491	0.00216231	0.000817147		COG3408	0.20697	0.45531	0.64941	0.93095		COG1840	0.40596	1.0114	0.68814	0.9799		COG3009	-0.5813	2.3908	0.8079	0.99997
COG3919	0.00482778	0.00859374	0.00673738		COG4732	1.3716	3.0236	0.65011	0.93095		COG0089	-0.33485	0.83439	0.68819	0.9799		COG1210	-0.24319	1.0024	0.8083	0.99997
COG4704	0.00481153	0.00720591	0.00418555		COG5341	1.2429	2.7417	0.65031	0.93095		COG1113	0.88178	2.2003	0.6886	0.9799		COG1970	-0.3242	1.3364	0.80832	0.99997
COG3181	0.0048115	0.0407745	0.00609121		COG0545	-0.4563	1.0078	0.65073	0.93095		COG2246	0.33835	0.84433	0.68862	0.9799		COG3845	-0.41856	1.727	0.8085	0.99997
COG4472	0.00480854	0.00356506	0.0175778		COG3943	0.46541	1.0281	0.65079	0.93095		COG1186	1.0943	2.733	0.68886	0.9799		COG4748	-0.62034	2.5686	0.80916	0.99997
COG2344	0.00479596	0.00379038	0.00598674		COG1086	0.5098	1.1282	0.65135	0.93095		COG3594	-0.26887	0.67177	0.68898	0.9799		COG2384	-0.57995	2.4108	0.80989	0.99997
COG0154	0.0047932	0.0150224	0.0129952		COG4502	-0.52704	1.1671	0.65157	0.93095		COG1985	-0.47667	1.1911	0.68902	0.9799		COG1048	-0.54495	2.2743	0.81063	0.99997
COG4319	0.00478898	0.0115289	0.00811545		COG1091	0.22166	0.49109	0.65174	0.93095		COG0824	-0.28919	0.7228	0.68908	0.9799		COG2315	0.18222	0.76228	0.81107	0.99997
COG4933	0.00474541	0.0016761	0.00198918		COG2250	1.1649	2.5812	0.65177	0.93095		COG0626	-0.35284	0.88201	0.68913	0.9799		COG1209	0.14048	0.58924	0.81156	0.99997
COG3853	0.00474036	0.0125146	0.0113262		COG3854	1.309	2.9044	0.65222	0.93095		COG0545	-0.40312	1.0078	0.68916	0.9799		COG0835	0.50756	2.1302	0.81167	0.99997
COG1808	0.00471263	0.00763999	0.00718877		COG0383	-0.78544	1.7443	0.65251	0.93095		COG3567	0.78354	1.9609	0.68947	0.9799		COG1691	0.47318	1.9863	0.81171	0.99997
COG3504	0.004701	0.00380154	0.00290283		COG3088	1.0289	2.286	0.65263	0.93095		COG4822	0.54663	1.3685	0.68957	0.9799		COG1482	0.21292	0.89605	0.81217	0.99997
COG1690	0.00467968	0.0225836	0.0160035		COG3501	-0.59898	1.3318	0.6529	0.93095		COG0685	0.18177	0.45526	0.68969	0.9799		COG1470	-0.14213	0.59841	0.81226	0.99997
COG5912	0.00464946	0.00388407	0.00851332		COG0784	0.21524	0.47943	0.65347	0.93095		COG1574	-0.2418	0.6059	0.68984	0.9799		COG3345	-0.30513	1.2861	0.81246	0.99997
COG1847	0.00464655	0.00773956	0.0129612		COG3653	0.97993	2.1828	0.65349	0.93095		COG4222	-0.60295	1.5109	0.68986	0.9799		COG1624	0.12192	0.51431	0.81262	0.99997
COG1441	0.00464344	0.000510438	0.000919484		COG0006	-0.29198	0.65083	0.6537	0.93095		COG0692	0.38145	0.95764	0.69039	0.9799		COG0211	0.26919	1.1377	0.81296	0.99997
COG5525	0.00464069	0.00409705	0.0064784		COG1010	0.31843	0.70981	0.65371	0.93095		COG0110	-0.1445	0.36291	0.69051	0.9799		COG2996	-0.24622	1.0412	0.81307	0.99997
COG2084	0.0046352	0.00769914	0.00800601		COG0412	0.6637	1.4795	0.65373	0.93095		COG1657	0.80045	2.0127	0.69086	0.9799		COG1804	0.42548	1.8019	0.81334	0.99997
COG3601	0.00462419	0.00696762	0.00728788		COG4399	1.3823	3.0814	0.65373	0.93095		COG1270	0.38115	0.96006	0.69136	0.9799		COG0706	0.15655	0.66421	0.81368	0.99997
COG0725	0.00461876	0.0174426	0.00743344		COG1643	-0.71807	1.6042	0.65442	0.93095		COG4422	0.24839	0.62642	0.69172	0.9799		COG1680	0.25077	1.064	0.81368	0.99997
COG2063	0.00461368	0.00197942	0.00123558		COG0482	0.27322	0.61153	0.65503	0.93095		COG0064	0.65779	1.6616	0.6922	0.9799		COG0015	0.12997	0.55178	0.81379	0.99997
COG4927	0.0046002	0.00505108	0.00940598		COG0799	0.44395	0.99421	0.65521	0.93095		COG0501	0.48436	1.2238	0.69227	0.9799		COG0821	0.13461	0.57366	0.81447	0.99997
COG3773	0.00459761	0.00461732	0.00724728		COG3468	-0.27541	0.61726	0.65546	0.93095		COG2407	-0.15297	0.38695	0.69261	0.9799		COG2108	-0.88941	3.8012	0.815	0.99997
COG1481	0.00459592	0.0065635	0.00923995		COG5386	1.607	3.6027	0.65556	0.93095		COG0536	0.18509	0.46835	0.6927	0.9799		COG1488	-0.40363	1.7263	0.81513	0.99997
COG4833	0.00457038	0.00102141	0.00611593		COG1217	-0.30437	0.68339	0.65604	0.93095		COG1320	-1.409	3.5704	0.69311	0.9799		COG5632	0.51624	2.208	0.81513	0.99997
COG2339	0.00453771	0.0111935	0.013208		COG0084	0.3978	0.89336	0.65612	0.93095		COG3009	0.90143	2.2852	0.69324	0.9799		COG4393	0.60133	2.578	0.81556	0.99997
COG1108	0.00453413	0.00906321	0.0212143		COG2013	-0.68741	1.5438	0.65613	0.93095		COG4639	-1.1504	2.9239	0.694	0.9799		COG1939	0.42436	1.8231	0.81594	0.99997
COG2513	0.00449927	0.012122	0.011058		COG3401	0.41128	0.92478	0.65651	0.93095		COG4032	0.57694	1.4684	0.69439	0.9799		COG0392	0.2205	0.94909	0.81628	0.99997
COG4637	0.00448063	0.00611312	0.00666734		COG0382	-0.52697	1.1854	0.65665	0.93095		COG4938	0.49399	1.2588	0.69475	0.9799		COG2272	0.10301	0.44354	0.81634	0.99997
COG2020	0.00447592	0.0163924	0.0104734		COG0140	0.83947	1.8886	0.65669	0.93095		COG0227	-0.36673	0.93509	0.69492	0.9799		COG0452	-0.12247	0.52778	0.8165	0.99997
COG1845	0.00447429	0.00423056	0		COG4656	0.25441	0.57258	0.65681	0.93095		COG4644	1.0505	2.679	0.69497	0.9799		COG0209	0.36207	1.5621	0.81671	0.99997
COG1256	0.00447332	0.00713262	0.00387551		COG1043	-0.28166	0.63393	0.65682	0.93095		COG0682	0.3295	0.84413	0.69628	0.9799		COG4457	0.79608	3.4385	0.81691	0.99997
COG2738	0.00447073	0.00530953	0.00807274		COG0144	0.38749	0.8724	0.65692	0.93095		COG0274	0.33963	0.87105	0.6966	0.9799		COG3426	0.28348	1.2281	0.81745	0.99997
COG2868	0.00446279	0.00602323	0.0103121		COG4828	1.5846	3.5843	0.65843	0.93095		COG3416	-0.65073	1.6702	0.69683	0.9799		COG0049	0.20067	0.8715	0.81789	0.99997
COG3760	0.00445568	0.0073068	0.00673415		COG5434	0.22375	0.50626	0.65851	0.93095		COG2369	0.76326	1.9633	0.69744	0.9799		COG1177	-0.39271	1.7094	0.81829	0.99997
COG2822	0.00443214	0.000840446	0.00499136		COG1233	0.53108	1.2021	0.65864	0.93095		COG3063	1.0339	2.6596	0.69746	0.9799		COG1116	0.39805	1.7342	0.81845	0.99997
COG1439	0.00443145	0.00716388	0.00527524		COG3786	0.74706	1.6919	0.65881	0.93095		COG3934	0.33373	0.85953	0.69781	0.9799		COG1929	-0.34544	1.5052	0.81848	0.99997
COG4259	0.00442761	0.00135263	0.0026364		COG1082	-0.21039	0.47655	0.65887	0.93095		COG1048	0.83878	2.1636	0.69825	0.9799		COG2320	-0.66504	2.8983	0.81852	0.99997
COG4172	0.00442433	0.00509114	0.00484915		COG3105	1.0317	2.3402	0.6593	0.93095		COG5567	-0.5746	1.4847	0.69874	0.9799		COG4115	0.28072	1.2236	0.81855	0.99997
COG2936	0.00442335	0.00529277	0.00980885		COG5652	0.45059	1.023	0.65959	0.93095		COG3830	-0.62701	1.6233	0.69931	0.9799		COG0149	0.14495	0.63275	0.81881	0.99997
COG3523	0.00441074	0.00201712	0.00227587		COG1408	0.26936	0.61197	0.65982	0.93095		COG5401	-0.8495	2.1993	0.69931	0.9799		COG3679	0.4049	1.7693	0.81899	0.99997
COG0400	0.00440543	0.00430768	0.00967733		COG3666	0.42987	0.9766	0.65982	0.93095		COG4833	-0.85017	2.2036	0.69964	0.9799		COG0334	-0.15229	0.66563	0.81903	0.99997
COG4512	0.00439667	0.000949942	0.014046		COG2097	-1.5253	3.4671	0.65997	0.93095		COG2190	-0.57243	1.4862	0.70012	0.9799		COG1268	0.40509	1.7737	0.81935	0.99997
COG2372	0.00435896	0.00131064	0.00569498		COG3603	-0.80159	1.8222	0.66	0.93095		COG4536	1.0186	2.6479	0.70049	0.9799		COG0598	-0.14361	0.62998	0.81968	0.99997
COG1299	0.00435274	0.00391285	0.00927596		COG1432	-0.73225	1.6669	0.66045	0.93095		COG0697	0.207	0.54044	0.7017	0.9799		COG4637	0.36251	1.5907	0.81973	0.99997
COG1376	0.00435079	0.0192802	0.010531		COG3919	0.7305	1.6676	0.66135	0.93095		COG3527	0.65363	1.7122	0.70264	0.9799		COG0730	0.1973	0.86587	0.81975	0.99997
COG0421	0.00434351	0.00777308	0.0106708		COG0162	0.21743	0.49735	0.66198	0.93095		COG1556	0.39929	1.0468	0.70288	0.9799		COG0591	0.12185	0.53515	0.81988	0.99997
COG1151	0.00434226	0.0106297	0.0150652		COG3203	-0.53924	1.2339	0.66209	0.93095		COG3584	-0.87114	2.2865	0.70321	0.9799		COG2605	0.18312	0.80456	0.81995	0.99997
COG5632	0.00434113	0.00311133	0.00423077		COG1820	0.79819	1.8306	0.66282	0.93095		COG0331	0.33258	0.87358	0.70342	0.9799		COG4708	0.50495	2.2258	0.82053	0.99997
COG3723	0.00433802	0.00503922	0.00501816		COG1984	1.5132	3.472	0.66295	0.93095		COG4241	1.2893	3.3868	0.70343	0.9799		COG0229	0.647	2.8563	0.8208	0.99997
COG0431	0.00433597	0.00613237	0.00225399		COG2956	-0.226	0.51882	0.66312	0.93095		COG0497	0.19014	0.49961	0.70352	0.9799		COG3962	0.84423	3.7346	0.82116	0.99997
COG2986	0.00432015	0.0141752	0.0119661		COG0239	0.67309	1.5455	0.6632	0.93095		COG2103	-0.452	1.1884	0.70369	0.9799		COG1078	0.31916	1.4142	0.82144	0.99997
COG5036	0.00431328	0.0136409	0.0228651		COG0701	0.5183	1.1922	0.66374	0.93095		COG1518	0.55959	1.4714	0.70372	0.9799		COG0296	0.14655	0.65094	0.82187	0.99997
COG3091	0.00431289	0.00326269	0.00435703		COG0329	0.40663	0.93563	0.66384	0.93095		COG2114	-0.85602	2.2516	0.7038	0.9799		COG3004	-0.58526	2.6016	0.82201	0.99997
COG3600	0.00430528	0.00777412	0.00655423		COG0751	-0.77359	1.7805	0.66394	0.93095		COG1876	0.63777	1.6783	0.70394	0.9799		COG2339	0.27106	1.2073	0.82235	0.99997
COG2058	0.00427135	0.00241033	0.00186968		COG0031	-0.2261	0.52049	0.664	0.93095		COG3056	-0.87844	2.314	0.70423	0.9799		COG0367	-0.26889	1.2003	0.82274	0.99997
COG4680	0.00426535	0.00479321	0.00228111		COG1905	-0.43081	0.99206	0.6641	0.93095		COG1168	0.33932	0.8941	0.70431	0.9799		COG2021	-0.44549	1.9893	0.8228	0.99997
COG5018	0.00423507	0.0044156	0.0076843		COG2981	-1.4875	3.4324	0.66475	0.93095		COG0311	-0.78231	2.0621	0.70441	0.9799		COG4537	0.55466	2.4803	0.82305	0.99997
COG3448	0.0042346	0.0081472	0.0103102		COG1108	0.80314	1.8549	0.66502	0.93095		COG1846	0.24522	0.64648	0.70446	0.9799		COG0207	-0.1642	0.73482	0.82318	0.99997
COG1765	0.00421447	0.00298797	0.000783169		COG3034	0.9586	2.2179	0.66558	0.93095		COG2127	-0.4552	1.2039	0.70536	0.9799		COG4928	0.35233	1.5793	0.82347	0.99997
COG1737	0.00421376	0.013324	0.00502409		COG2344	-0.75183	1.7423	0.6661	0.93095		COG1399	-0.19592	0.51851	0.70554	0.9799		COG1896	0.35656	1.5984	0.82348	0.99997
COG3236	0.0042047	0.00396657	0.00146371		COG4706	-0.54798	1.2705	0.66624	0.93095		COG0008	-0.18552	0.49143	0.70579	0.9799		COG1178	0.4844	2.1746	0.82372	0.99997
COG4834	0.00419785	0.0066769	0.00404804		COG0768	0.22415	0.52086	0.66695	0.93095		COG3276	0.85573	2.2708	0.70629	0.9799		COG4722	-0.41882	1.8805	0.82376	0.99997
COG0815	0.00418347	0.00607642	0.00479033		COG2078	0.51896	1.2114	0.66838	0.93095		COG0232	0.19618	0.52199	0.70705	0.9799		COG1182	0.55917	2.514	0.82399	0.99997
COG2384	0.00416212	0.00418665	0.00280743		COG0790	-0.31069	0.72542	0.66844	0.93095		COG1299	0.6477	1.7254	0.70737	0.9799		COG5280	0.42055	1.891	0.82401	0.99997
COG1123	0.00416142	0.00778375	0.0222667		COG1299	-0.74273	1.736	0.66877	0.93095		COG2877	-0.23997	0.64001	0.7077	0.9799		COG3541	-0.48382	2.1787	0.82426	0.99997
COG1661	0.00415264	0.0116439	0.00385973		COG1523	0.26291	0.61471	0.66887	0.93095		COG2843	-0.32295	0.86305	0.70826	0.9799		COG0061	-0.15264	0.6875	0.8243	0.99997
COG3613	0.00414582	0.0114415	0.00151676		COG2908	0.49654	1.1634	0.66952	0.93095		COG3895	-0.67978	1.8207	0.70887	0.9799		COG0433	-0.088499	0.39989	0.82485	0.99997
COG1353	0.00413757	0.00234967	0.00450094		COG1026	0.7958	1.865	0.66959	0.93095		COG1280	0.34402	0.92314	0.7094	0.9799		COG3581	-0.43083	1.9508	0.82522	0.99997
COG1520	0.0041183	0.0198069	0.0164757		COG3500	0.6073	1.4241	0.66978	0.93095		COG0720	0.74284	1.9946	0.70958	0.9799		COG3103	-0.21947	0.9945	0.82534	0.99997
COG2452	0.00411071	0.00521217	0.00493344		COG3485	-0.65986	1.5483	0.66997	0.93095		COG0591	0.18897	0.50778	0.70978	0.9799		COG2461	0.50088	2.2706	0.82541	0.99997
COG4603	0.00410179	0.0230877	0.0142737		COG1971	0.46859	1.1005	0.67025	0.93095		COG2856	-0.58786	1.5804	0.70991	0.9799		COG1783	0.43785	1.9854	0.82545	0.99997
COG5280	0.00409248	0.0133854	0.0169947		COG1262	-0.22274	0.5232	0.67031	0.93095		COG0756	-0.18293	0.49202	0.71004	0.9799		COG1122	0.38279	1.7378	0.82566	0.99997
COG1593	0.00406558	0.0166227	0.0310072		COG3247	-0.39866	0.93662	0.67037	0.93095		COG2759	-0.34794	0.93581	0.71004	0.9799		COG0664	-0.13357	0.60727	0.82591	0.99997
COG1918	0.00405826	0.0115719	0.00853779		COG0708	0.31781	0.74927	0.67145	0.93095		COG4548	-0.9236	2.4844	0.71008	0.9799		COG0044	-0.11695	0.53222	0.82607	0.99997
COG3881	0.00405739	0.000468081	0.00119938		COG0598	-0.25297	0.59655	0.67153	0.93095		COG0339	-0.13944	0.37536	0.71028	0.9799		COG4570	0.51063	2.3319	0.82667	0.99997
COG4474	0.00405597	0.00508152	0.00266928		COG4720	-0.85354	2.0218	0.67291	0.93095		COG1960	0.19131	0.51524	0.71041	0.9799		COG1119	0.27317	1.2507	0.82711	0.99997
COG5563	0.00402436	0.00218513	0.0061557		COG1669	-0.32639	0.77318	0.67292	0.93095		COG1049	-0.84599	2.2786	0.71043	0.9799		COG1524	-0.12953	0.5939	0.82735	0.99997
COG2218	0.00402415	0.00170513	0.0031843		COG1743	-1.0915	2.5868	0.67308	0.93095		COG1700	0.60096	1.6192	0.71052	0.9799		COG3689	0.59644	2.7356	0.82741	0.99997
COG3255	0.00401594	0.000811907	0.00174619		COG1516	-0.61289	1.4526	0.67309	0.93095		COG0602	-0.62228	1.6777	0.71071	0.9799		COG1032	0.10741	0.49337	0.82766	0.99997
COG1228	0.0040111	0.0193162	0.0153313		COG1165	-0.29691	0.70454	0.67344	0.93095		COG1943	-0.36161	0.97536	0.71083	0.9799		COG4666	0.40894	1.8789	0.82771	0.99997
COG4666	0.0039948	0.0177502	0.0241601		COG1903	0.38908	0.9237	0.67359	0.93095		COG2870	-0.56638	1.5289	0.71104	0.9799		COG0651	0.4619	2.1236	0.82781	0.99997
COG0183	0.00399432	0.0180973	0.00755673		COG3863	1.0834	2.5747	0.67391	0.93095		COG3809	-1.0126	2.7408	0.7118	0.9799		COG1368	-0.14797	0.68077	0.82793	0.99997
COG1298	0.00397383	0.0103164	0.00656697		COG3426	0.49059	1.1664	0.67406	0.93095		COG0426	-0.21551	0.58464	0.7124	0.9799		COG0534	0.13437	0.61864	0.82805	0.99997
COG1436	0.00395236	0.00457037	0.00246932		COG0468	0.36626	0.87263	0.67469	0.93095		COG1905	-0.36529	0.99203	0.71271	0.9799		COG3951	-0.35532	1.6376	0.82822	0.99997
COG1331	0.00394063	0.00493762	0.0192689		COG4177	0.78625	1.8739	0.6748	0.93095		COG3718	1.3167	3.6008	0.71461	0.9799		COG4587	0.60309	2.7828	0.82843	0.99997
COG0350	0.00394037	0.00736139	0.0111828		COG2706	0.71365	1.7019	0.67498	0.93095		COG1352	0.82982	2.2704	0.71474	0.9799		COG4639	-0.66845	3.0859	0.82851	0.99997
COG1048	0.00393879	0.0130583	0.00882605		COG1702	0.37814	0.90275	0.67531	0.93095		COG1959	0.31246	0.85519	0.71484	0.9799		COG0129	0.12715	0.58744	0.82863	0.99997
COG4380	0.00392688	0.00178862	0.00261059		COG1123	0.5775	1.3805	0.67571	0.93095		COG0611	-0.17156	0.47196	0.71623	0.9799		COG1733	0.29158	1.3503	0.82903	0.99997
COG1691	0.00392131	0.00760238	0.0104887		COG1211	-0.2326	0.55706	0.67628	0.93095		COG3590	-0.16107	0.44417	0.71687	0.9799		COG3862	-0.41696	1.9321	0.82914	0.99997
COG0383	0.00390125	0.00491003	0.0067335		COG4586	-0.62362	1.4955	0.67668	0.93095		COG0341	0.19139	0.52821	0.7171	0.9799		COG2898	-0.81292	3.769	0.82923	0.99997
COG4520	0.00390102	0.00196098	0.00290729		COG4946	0.22066	0.52952	0.67689	0.93095		COG0764	0.23566	0.65067	0.71722	0.9799		COG3411	0.28784	1.3356	0.82936	0.99997
COG0045	0.00389834	0.00337044	0.00490355		COG0257	-0.48457	1.1646	0.67735	0.93095		COG5492	-0.19104	0.5296	0.7183	0.9799		COG0739	-0.097164	0.45147	0.8296	0.99997
COG1815	0.00389044	0.00241118	0.0018858		COG0517	-0.51844	1.2482	0.67788	0.93095		COG0597	0.31092	0.8632	0.7187	0.9799		COG2172	0.11844	0.55083	0.82975	0.99997
COG4722	0.00388586	0.00510389	0.00384938		COG0587	0.16716	0.40293	0.67824	0.93095		COG0707	0.22057	0.61443	0.71961	0.9799		COG5010	0.27528	1.2813	0.82988	0.99997
COG1783	0.00388352	0.0122932	0.0165968		COG0854	0.58219	1.4034	0.67826	0.93095		COG1284	0.4253	1.185	0.71966	0.9799		COG1066	-0.12756	0.59492	0.83022	0.99997
COG1118	0.0038779	0.0142661	0.00422987		COG3962	-1.467	3.5382	0.67842	0.93095		COG3843	1.3004	3.6289	0.7201	0.9799		COG3959	0.27915	1.3026	0.83031	0.99997
COG5338	0.00386826	0.0036123	0.00282215		COG0142	-0.17285	0.41708	0.67856	0.93095		COG1011	-0.19869	0.555	0.72034	0.9799		COG2173	-0.19486	0.91042	0.83052	0.99997
COG4720	0.00386796	0.00541834	0.0106697		COG0117	-0.25586	0.61773	0.67873	0.93095		COG1551	-0.61239	1.7116	0.7205	0.9799		COG1854	-0.19484	0.91146	0.83073	0.99997
COG3911	0.00386288	0.00837257	0.0107854		COG4191	0.4909	1.1875	0.67934	0.93095		COG3633	-0.41395	1.1571	0.72053	0.9799		COG0013	0.11027	0.51593	0.83075	0.99997
COG3838	0.00385628	0.00209953	0.00492768		COG5662	0.50336	1.219	0.67965	0.93095		COG2733	-1.0046	2.8093	0.72066	0.9799		COG2258	0.45771	2.1467	0.83116	0.99997
COG5336	0.00385189	0.00198322	0.00200571		COG0692	0.39516	0.95747	0.67982	0.93095		COG3875	-0.50889	1.4251	0.72102	0.9799		COG4506	0.45294	2.1292	0.83154	0.99997
COG2210	0.00384965	0.00538745	0.00901734		COG1243	-0.82733	2.0094	0.68054	0.93095		COG0382	-0.42268	1.1852	0.72137	0.9799		COG1466	0.14834	0.69928	0.832	0.99997
COG0306	0.00384277	0.0144469	0.0184384		COG2094	-0.87697	2.1321	0.68084	0.93095		COG3405	0.33334	0.93538	0.72156	0.9799		COG5421	0.26561	1.2526	0.83208	0.99997
COG3049	0.00384119	0.0101234	0.0150973		COG1182	-0.97853	2.3809	0.68108	0.93095		COG0656	0.17917	0.50348	0.72193	0.9799		COG2099	0.28579	1.3502	0.83237	0.99997
COG0025	0.00383792	0.00724994	0.00634284		COG1274	-0.86599	2.1073	0.68112	0.93095		COG4099	0.32806	0.92195	0.72197	0.9799		COG5401	0.49218	2.3261	0.83243	0.99997
COG1199	0.00383428	0.0156759	0.0132172		COG2140	0.83021	2.0228	0.68149	0.93095		COG5842	-0.73967	2.0841	0.72265	0.9799		COG3600	-0.35669	1.688	0.83265	0.99997
COG2929	0.00382755	0.00980297	0.00283295		COG4552	1.0793	2.6302	0.68154	0.93095		COG3074	0.75869	2.1401	0.72296	0.9799		COG3757	-0.22554	1.0719	0.83335	0.99997
[truncated: 733 more rows]

## Sheet: KEGG
KO	C	T1	T2		DESEq2 (C vs T1)	log2FC	lfcSE	Pvalues	FDR		DESEq2 (C vs T2)	log2FC	lfcSE	Pvalues	FDR		DESEq2 (T1 vs T2)	log2FC	lfcSE	Pvalues	FDR
K13993	1.94695	0.209353	0.136303		K06897	-9.6168	1.7123	1.9516e-08	2.3243e-05		K02274	-7.9305	1.4713	7.0422e-08	8.3872e-05		K06897	-9.3666	1.8025	2.0326e-07	0.00024208
K01006	1.91152	0.383226	0.663896		K01372	3.7698	0.9734	0.00010758	0.064065		K00412	-7.573	1.721	1.0804e-05	0.006434		K00412	-6.9633	1.7913	0.00010141	0.060392
K04043	1.86381	0.400951	1.69855		K00125	5.8784	1.6833	0.00047898	0.11832		K13993	-4.9273	1.1743	2.7167e-05	0.010785		K02274	-5.6368	1.5446	0.00026283	0.10435
K03231	1.37775	0.215996	0.32307		K01875	1.555	0.44673	0.00049994	0.11832		K01956	3.486	0.8902	9.0025e-05	0.026805		K01956	3.0801	0.93664	0.0010075	0.29999
K02406	1.3077	0.358289	0.258174		K13993	4.0856	1.174	0.00050151	0.11832		K03704	-5.3727	1.4751	0.0002703	0.064385		K00577	4.7383	1.7553	0.0069451	0.99873
K04079	0.875263	0.353208	0.333645		K00577	5.7438	1.6729	0.00059605	0.11832		K01372	-3.4169	0.97302	0.00044531	0.088393		K02275	-4.6832	1.8801	0.012743	0.99873
K03704	0.846367	0.0984833	0.0296886		K03120	7.8635	2.3452	0.00079929	0.13599		K03389	-4.9688	1.4451	0.00058526	0.099577		K00125	4.2645	1.77	0.015979	0.99873
K02784	0.767751	0.147336	0.0726752		K00688	2.0052	0.6247	0.0013283	0.18966		K01689	-2.1149	0.6427	0.0009993	0.14877		K00700	1.6126	0.67643	0.017127	0.99873
K20741	0.759548	0.0391193	0.251052		K01689	2.0433	0.64271	0.0014766	0.18966		K03561	-1.6416	0.50654	0.0011922	0.15777		K03497	1.7941	0.78849	0.022883	0.99873
K02358	0.739286	0.30045	0.365916		K01610	1.3288	0.42352	0.0017041	0.18966		K03625	-1.6888	0.52806	0.001383	0.16471		K07075	-2.1001	0.93635	0.024908	0.99873
K00134	0.729364	0.213138	0.221673		K02916	2.5976	0.83013	0.0017533	0.18966		K07075	-2.6712	0.88995	0.0026863	0.29086		K03432	4.14	1.9094	0.030145	0.99873
K00688	0.691885	0.243774	0.345269		K01810	1.3146	0.42354	0.0019109	0.18966		K00134	-2.1182	0.72235	0.003364	0.33388		K03120	5.3176	2.4635	0.030889	0.99873
K05349	0.688582	0.794422	0.91909		K02650	3.6097	1.1806	0.0022321	0.19685		K03497	2.1676	0.74962	0.0038329	0.34982		K03420	5.729	2.6796	0.032518	0.99873
K12132	0.656869	0.246493	0.457358		K00703	1.7567	0.58513	0.0026799	0.19685		K03711	3.403	1.1925	0.0043226	0.34982		K03045	5.0293	2.4014	0.036232	0.99873
K02650	0.63163	0.0469069	0.140874		K02936	5.6089	1.8786	0.0028289	0.19685		K00441	-4.7361	1.6642	0.0044288	0.34982		K02909	1.5616	0.74812	0.036852	0.99873
K03043	0.540049	0.350682	0.543471		K01012	3.6252	1.2157	0.0028633	0.19685		K00833	-6.7801	2.3984	0.0046995	0.34982		K02961	1.7764	0.8737	0.042032	0.99873
K03737	0.53986	0.327378	0.46991		K21573	1.8661	0.62835	0.0029796	0.19685		K01744	-1.7318	0.626	0.0056668	0.39701		K06949	-1.116	0.55247	0.043382	0.99873
K02355	0.533445	0.336049	0.472866		K02007	3.6784	1.2415	0.0030494	0.19685		K14128	-4.9399	1.8095	0.0063343	0.41912		K02863	1.4709	0.73478	0.045297	0.99873
K03088	0.527003	0.497598	0.400295		K01006	2.6004	0.8804	0.0031403	0.19685		K03551	0.81232	0.30351	0.0074416	0.46647		K09748	-0.69052	0.34647	0.046263	0.99873
K01181	0.504697	0.224327	0.3079		K00027	2.6834	0.9249	0.0037169	0.20566		K03496	-0.77682	0.29645	0.0087828	0.52301		K01868	1.3195	0.67751	0.051467	0.99873
K01372	0.487791	0.0684709	0.0839069		K01537	2.092	0.72603	0.0039596	0.20566		K02275	-4.5731	1.7938	0.010793	0.57236		K01952	0.42865	0.22058	0.051977	0.99873
K02078	0.483421	0.100744	0.152402		K02078	2.4926	0.86597	0.0039964	0.20566		K02007	-3.145	1.2357	0.010923	0.57236		K03546	2.9401	1.5244	0.053764	0.99873
K03686	0.481424	0.156471	0.276238		K02961	2.3772	0.82914	0.0041424	0.20566		K02114	-1.9039	0.75457	0.01163	0.57236		K02968	1.9189	0.99566	0.053943	0.99873
K00262	0.479188	0.264597	0.290614		K03625	1.5092	0.52782	0.0042448	0.20566		K03388	-2.8584	1.1357	0.011843	0.57236		K02936	3.8032	1.9743	0.054056	0.99873
K00027	0.474355	0.0835464	0.146509		K03432	5.1432	1.8132	0.0045615	0.20566		K01676	-1.2371	0.49708	0.012819	0.57236		K00926	2.8971	1.5203	0.056696	0.99873
K01176	0.45643	0.128662	0.199639		K03040	1.6404	0.57959	0.0046511	0.20566		K02784	-3.541	1.4249	0.012953	0.57236		K03389	-2.8859	1.5228	0.058078	0.99873
K03530	0.443284	0.16899	0.284897		K02956	2.6508	0.93827	0.0047257	0.20566		K02406	-2.6149	1.0547	0.013168	0.57236		K02970	2.4253	1.2879	0.059693	0.99873
K01915	0.427906	0.331371	0.339883		K02888	1.4592	0.51786	0.0048351	0.20566		K02887	-1.0636	0.43034	0.013456	0.57236		K03040	1.1453	0.61044	0.060634	0.99873
K01190	0.410515	0.604223	0.633716		K01835	1.7629	0.63099	0.0052092	0.21394		K02520	-1.0131	0.41435	0.01448	0.58416		K03711	2.3315	1.2479	0.061716	0.99873
K01835	0.375014	0.161	0.2444		K07090	-4.816	1.7313	0.005407	0.21466		K00688	-1.5149	0.62451	0.015275	0.58416		K02956	1.8259	0.98883	0.064823	0.99873
K03234	0.37063	0.10598	0.116132		K01176	2.2787	0.82436	0.0057065	0.21678		K01610	-1.0264	0.4232	0.015289	0.58416		K02601	1.0673	0.58498	0.068065	0.99873
K01689	0.366291	0.108462	0.120672		K00134	1.9918	0.72234	0.0058245	0.21678		K02916	-2.0033	0.82922	0.015695	0.58416		K00441	-3.1419	1.7534	0.07316	0.99873
K01847	0.354287	0.204196	0.227357		K03686	2.5828	0.94267	0.006147	0.22185		K00809	-3.4762	1.4573	0.017059	0.61567		K02877	2.7728	1.551	0.073826	0.99873
K03046	0.352516	0.305009	0.420791		K20741	4.2553	1.5596	0.0063624	0.22287		K03784	-1.1982	0.5154	0.020087	0.65062		K01875	0.84005	0.47055	0.07422	0.99873
K04077	0.34712	0.186413	0.232724		K02967	1.7295	0.63763	0.0066804	0.22733		K07090	4.0007	1.7329	0.02096	0.65062		K02902	1.6457	0.93057	0.07698	0.99873
K03695	0.346781	0.216037	0.258436		K00939	1.9545	0.72552	0.0070618	0.23231		K02078	-1.9885	0.86567	0.021617	0.65062		K04043	2.0746	1.1761	0.077744	0.99873
K07315	0.343546	0.588886	0.387808		K03045	6.1318	2.2861	0.0073146	0.23231		K18118	-1.1842	0.51611	0.021765	0.65062		K00793	-1.1627	0.65993	0.078102	0.99873
K22447	0.333892	0.0459372	0.170013		K19810	7.4286	2.7742	0.0074121	0.23231		K07180	-4.481	1.9667	0.022701	0.65062		K01874	0.55854	0.32038	0.081264	0.99873
K18138	0.32512	0.402534	0.374643		K02874	1.496	0.56322	0.0079039	0.24098		K06168	1.166	0.51306	0.023045	0.65062		K03565	-2.958	1.7094	0.08355	0.99873
K21573	0.32017	0.116865	0.168228		K02355	1.0786	0.40731	0.0080934	0.24098		K00259	-1.0536	0.46382	0.023111	0.65062		K16089	-1.1998	0.70616	0.089317	0.99873
K01610	0.320031	0.155351	0.196216		K02945	0.94672	0.36139	0.0088017	0.24999		K01895	1.2469	0.55335	0.024234	0.65062		K00343	-0.49012	0.29342	0.094847	0.99873
K01868	0.316816	0.146342	0.333648		K01834	2.6049	0.99469	0.008824	0.24999		K08325	-2.006	0.89038	0.02426	0.65062		K02935	1.0429	0.62834	0.096973	0.99873
K02967	0.31257	0.129442	0.220645		K02994	2.3579	0.90304	0.0090258	0.24999		K00027	-2.0726	0.92454	0.024976	0.65062		K02950	1.1882	0.71854	0.098214	0.99873
K01624	0.312392	0.183517	0.185251		K01868	1.6656	0.643	0.0095876	0.25275		K02519	0.74701	0.33339	0.025049	0.65062		K03704	-2.5547	1.555	0.1004	0.99873
K00399	0.303148	0.0503705	0.0664729		K02963	1.8041	0.69675	0.0096172	0.25275		K01012	-2.7196	1.2139	0.025065	0.65062		K16053	-2.4006	1.4727	0.10308	0.99873
K01537	0.29293	0.10493	0.166529		K13798	7.1196	2.7551	0.0097619	0.25275		K02395	-3.7282	1.6694	0.025531	0.65062		K03694	-0.80288	0.49654	0.10589	0.99873
K00700	0.291577	0.169397	0.554005		K06282	2.8382	1.1042	0.010162	0.25281		K00024	-1.8463	0.82881	0.025903	0.65062		K07315	-0.72339	0.45072	0.1085	0.99873
K05592	0.285123	0.158854	0.198265		K02794	5.0022	1.9513	0.010364	0.25281		K00370	-2.4994	1.1315	0.027178	0.65062		K01728	2.0883	1.3024	0.10883	0.99873
K00705	0.283828	0.224385	0.216541		K02112	0.9686	0.37803	0.010401	0.25281		K00401	-2.9003	1.3143	0.027339	0.65062		K25086	3.626	2.2631	0.1091	0.99873
K01662	0.277722	0.139929	0.147507		K04043	2.8377	1.1158	0.010982	0.2566		K01006	-1.9378	0.8803	0.027714	0.65062		K08659	2.1408	1.3397	0.11005	0.99873
K01179	0.272731	0.106224	0.24418		K02111	1.1591	0.45614	0.011052	0.2566		K01803	-0.85915	0.39066	0.02786	0.65062		K00975	1.5333	0.96251	0.11115	0.99873
K00239	0.266871	0.133421	0.149381		K12132	2.3843	0.94007	0.011204	0.2566		K01662	-1.3026	0.60174	0.030409	0.68662		K08191	-0.8672	0.54842	0.11382	0.99873
K02469	0.266251	0.274441	0.297823		K01880	1.4338	0.56842	0.011655	0.26042		K01000	0.87939	0.40659	0.030555	0.68662		K18220	1.3904	0.88792	0.11738	0.99873
K03671	0.266031	0.129956	0.236492		K00370	2.8448	1.134	0.012124	0.26042		K19810	-5.9359	2.7671	0.03194	0.69077		K06020	0.62316	0.4022	0.12129	0.99873
K02956	0.261933	0.0536817	0.180432		K01858	2.17	0.86828	0.012448	0.26042		K21573	-1.3466	0.62793	0.031997	0.69077		K02298	-2.982	1.9378	0.12383	0.99873
K19810	0.259223	0.00392468	0.0100124		K00053	1.5043	0.60202	0.012463	0.26042		K01805	-1.3486	0.63229	0.032929	0.69077		K03070	0.45832	0.298	0.12405	0.99873
K02948	0.255542	0.136819	0.144191		K08659	3.1775	1.2717	0.012464	0.26042		K01176	-1.7502	0.82409	0.033691	0.69077		K02115	-1.0965	0.71863	0.12705	0.99873
K02906	0.248301	0.108808	0.196618		K03737	1.1041	0.44418	0.012929	0.26548		K03390	-3.0279	1.4343	0.034768	0.69077		K13979	4.1469	2.7498	0.13154	0.99873
K00320	0.246633	0.0389992	0.0658253		K00975	2.2551	0.91334	0.013548	0.27348		K00319	-3.0683	1.4552	0.034986	0.69077		K02519	0.52196	0.34932	0.13512	0.99873
K01785	0.24319	0.148002	0.171748		K05808	2.0845	0.85324	0.014566	0.28913		K04078	-2.4885	1.187	0.036041	0.69077		K02535	1.5108	1.013	0.13583	0.99873
K00615	0.240909	0.21689	0.246346		K01803	0.94855	0.39091	0.015244	0.29763		K22132	-1.8187	0.87383	0.037407	0.69077		K02860	-0.72692	0.48866	0.13686	0.99873
K01955	0.238874	0.31602	0.402722		K01662	1.4504	0.60191	0.015965	0.30242		K04079	-2.0744	0.99831	0.037718	0.69077		K02372	1.2715	0.85783	0.13829	0.99873
K00024	0.238368	0.0852913	0.0914687		K02520	0.99848	0.41448	0.015997	0.30242		K02888	-1.072	0.517	0.038121	0.69077		K07107	-1.1294	0.76326	0.13894	0.99873
K00789	0.236643	0.170374	0.24889		K02986	1.8486	0.77037	0.016414	0.30546		K07248	-1.0806	0.5219	0.03841	0.69077		K02959	1.1468	0.777	0.13997	0.99873
K01897	0.236526	0.290537	0.359969		K00833	5.7171	2.3942	0.016946	0.30964		K00016	-2.0852	1.0078	0.038551	0.69077		K01338	0.66378	0.45153	0.14154	0.99873
K00975	0.232546	0.0620953	0.163096		K18118	1.2306	0.51636	0.017159	0.30964		K02115	-1.411	0.68214	0.038602	0.69077		K02881	0.93946	0.6427	0.14381	0.99873
K13525	0.231894	0.0624064	0.079026		K02877	3.4881	1.4722	0.01782	0.31678		K00239	-1.2365	0.5986	0.03886	0.69077		K00647	-0.7895	0.54139	0.14476	0.99873
K01880	0.228427	0.118124	0.18045		K02990	1.6598	0.70389	0.018374	0.32026		K09748	-0.67935	0.33217	0.04084	0.71018		K02108	-0.54123	0.37284	0.1466	0.99873
K02986	0.225229	0.0856949	0.182615		K01785	1.0642	0.452	0.018554	0.32026		K00175	-0.79895	0.39125	0.041144	0.71018		K05808	1.3016	0.89896	0.14765	0.99873
K01875	0.225079	0.110371	0.182661		K01744	1.4603	0.62545	0.019559	0.32874		K02110	-1.8835	0.92671	0.042109	0.71645		K01928	-0.8529	0.59235	0.1499	0.99873
K02916	0.224575	0.0443255	0.0653421		K02902	2.0616	0.8833	0.019597	0.32874		K03694	-0.95072	0.47304	0.044455	0.73758		K01179	1.2432	0.86838	0.15226	0.99873
K00833	0.222965	0.0110021	0.00521066		K02946	1.7437	0.74924	0.019951	0.33002		K06282	-2.2102	1.1004	0.044589	0.73758		K05919	1.5328	1.072	0.15275	0.99873
K00962	0.222742	0.190641	0.226523		K04077	1.6342	0.70386	0.020248	0.33035		K00703	-1.1697	0.58445	0.045358	0.74002		K03046	0.51523	0.36185	0.15448	0.99873
K01811	0.222221	0.312381	0.297084		K02906	1.5454	0.66927	0.020937	0.33697		K05520	-3.7076	1.8649	0.0468	0.74744		K09014	0.50036	0.35151	0.1546	0.99873
K03388	0.22214	0.0405937	0.0355255		K02887	0.98962	0.43035	0.021472	0.33744		K03310	1.0083	0.5078	0.047068	0.74744		K16554	-2.2375	1.5748	0.15537	0.99873
K00703	0.21885	0.0914083	0.132817		K02970	2.8094	1.2223	0.021533	0.33744		K07636	0.98	0.49841	0.049268	0.76315		K14187	2.8078	1.9797	0.1561	0.99873
K03561	0.218518	0.132366	0.100908		K02117	1.3014	0.57165	0.022811	0.35283		K00262	-1.169	0.59628	0.04993	0.76315		K20741	2.3307	1.6439	0.15627	0.99873
K22132	0.217404	0.0819011	0.0770989		K00239	1.3548	0.59875	0.02365	0.36112		K01785	-0.88555	0.45178	0.049979	0.76315		K03630	-0.76215	0.53768	0.15634	0.99873
K01012	0.216602	0.0254322	0.0422581		K05592	1.4336	0.64202	0.025556	0.38528		K04077	-1.3541	0.7037	0.054325	0.77595		K15924	1.4435	1.019	0.1566	0.99873
K01810	0.216168	0.116674	0.169657		K01079	1.0012	0.45039	0.026218	0.39032		K07137	1.151	0.59882	0.05459	0.77595		K00240	0.84706	0.60946	0.16457	0.99873
K26937	0.214717	0.397074	0.373122		K00793	-1.3919	0.62873	0.026838	0.39461		K02650	-2.266	1.1798	0.054781	0.77595		K00605	-0.47133	0.34144	0.16746	0.99873
K07497	0.213008	0.358285	0.253445		K01928	-1.2435	0.56382	0.027421	0.39783		K00705	-0.88538	0.46199	0.055309	0.77595		K02994	1.3087	0.95175	0.16912	0.99873
K02111	0.212948	0.125479	0.157367		K00240	1.2745	0.57903	0.027724	0.39783		K06915	-0.74945	0.39145	0.055546	0.77595		K01686	0.6063	0.44291	0.17103	0.99873
K00401	0.212427	0.0322387	0.0332153		K02014	-1.0998	0.50302	0.028786	0.40415		K01624	-1.2171	0.6358	0.055579	0.77595		K02954	0.68955	0.505	0.17212	0.99873
K02886	0.21164	0.120799	0.178814		K01808	1.278	0.58547	0.02905	0.40415		K03733	-1.6584	0.87037	0.056726	0.77595		K02666	1.7345	1.2721	0.1727	0.99873
K03929	0.21029	0.327849	0.309438		K04078	2.5798	1.1872	0.029773	0.40415		K01537	-1.3738	0.72552	0.058279	0.77595		K19157	1.7544	1.2873	0.17293	0.99873
K03701	0.209949	0.313746	0.368441		K03561	1.0996	0.50604	0.029784	0.40415		K08483	-1.656	0.87987	0.059829	0.77595		K01889	0.6599	0.48529	0.17389	0.99873
K26833	0.207328	0.0308999	0.0694041		K02959	1.6019	0.73754	0.029862	0.40415		K03523	2.7877	1.4821	0.059976	0.77595		K02946	1.0708	0.78936	0.17493	0.99873
K01872	0.204101	0.207255	0.262635		K00175	0.84701	0.3914	0.030463	0.40766		K02111	-0.85693	0.45576	0.060079	0.77595		K02904	0.98671	0.72759	0.17505	0.99873
K01270	0.203565	0.206987	0.186886		K03733	1.8776	0.87061	0.031031	0.41065		K02112	-0.70964	0.37759	0.060192	0.77595		K06215	1.6129	1.2023	0.17977	0.99873
K02961	0.201852	0.0587658	0.198018		K03695	1.5392	0.71915	0.032336	0.41285		K03072	-1.1511	0.61254	0.06022	0.77595		K03534	-0.68524	0.51389	0.18239	0.99873
K00266	0.200556	0.213488	0.245269		K03687	1.4429	0.67422	0.032342	0.41285		K02535	1.8091	0.96286	0.060256	0.77595		K02600	0.53522	0.40255	0.18367	0.99873
K02992	0.197675	0.0975868	0.133825		K03072	1.3093	0.61309	0.032722	0.41285		K00832	-2.7606	1.4712	0.060591	0.77595		K02014	-0.69971	0.52857	0.18557	0.99873
K04078	0.197236	0.0562299	0.0614934		K01676	1.0606	0.4969	0.032801	0.41285		K00123	-3.0027	1.6093	0.062055	0.78625		K10112	0.78502	0.59357	0.18599	0.99873
K00402	0.197041	0.0292523	0.0445144		K01847	1.1374	0.53413	0.033212	0.41285		K01835	-1.1682	0.63066	0.063981	0.80212		K02986	1.0683	0.81187	0.18822	0.99873
K03070	0.194793	0.214666	0.287933		K02935	1.2708	0.59697	0.033278	0.41285		K00399	-2.3647	1.2816	0.065022	0.80668		K02965	1.4751	1.1237	0.18931	0.99873
K03733	0.194467	0.0777627	0.0959416		K03433	5.4422	2.5634	0.033754	0.41444		K01847	-0.98091	0.534	0.066226	0.80762		K13798	3.7802	2.8987	0.1922	0.99873
K21636	0.194379	0.232651	0.26882		K02666	2.5497	1.2078	0.034765	0.41825		K00773	0.97868	0.53324	0.066454	0.80762		K02945	0.49195	0.38025	0.19576	0.99873
K02871	0.191257	0.0891241	0.126055		K25086	4.537	2.1491	0.034766	0.41825		K05606	-1.1218	0.61501	0.068146	0.81982		K07000	-1.1988	0.93775	0.20112	0.99873
K00876	0.19109	0.212413	0.197411		K02871	1.4722	0.70583	0.037001	0.42804		K03624	-0.70339	0.38714	0.069234	0.82003		K03076	0.61795	0.48662	0.20412	0.99873
K03797	0.19077	0.251953	0.223472		K02114	1.5705	0.75395	0.037246	0.42804		K01159	0.70569	0.38937	0.069922	0.82003		K01810	0.5628	0.44613	0.20712	0.99873
K01990	0.189726	0.165072	0.186608		K02357	0.89929	0.43177	0.03727	0.42804		K04069	1.0108	0.55845	0.070283	0.82003		K02867	0.9052	0.72136	0.20953	0.99873
K01870	0.189186	0.236273	0.291045		K00024	1.7249	0.82878	0.037411	0.42804		K00847	-2.0729	1.1545	0.072577	0.82003		K07712	-1.8795	1.499	0.2099	0.99873
K01952	0.189171	0.191715	0.25829		K03388	2.3608	1.1352	0.037566	0.42804		K03695	-1.2888	0.71902	0.073054	0.82003		K01547	-1.93	1.5429	0.21095	0.99873
K04567	0.186798	0.147954	0.236556		K02992	1.4004	0.67403	0.037737	0.42804		K00053	-1.0692	0.6012	0.075319	0.82003		K00177	0.47171	0.37964	0.21405	0.99873
K02115	0.186639	0.155803	0.0941096		K00809	2.9844	1.4529	0.039959	0.44897		K01414	-2.6829	1.509	0.075408	0.82003		K09903	0.44301	0.35812	0.21607	0.99873
K00175	0.185413	0.125193	0.135993		K02968	1.9336	0.9451	0.040763	0.45373		K01810	-0.75176	0.42283	0.07542	0.82003		K01872	0.39221	0.31745	0.21664	0.99873
K01893	0.185097	0.129507	0.169127		K15924	1.9753	0.96761	0.041212	0.45448		K00611	-1.125	0.63374	0.075878	0.82003		K14128	-2.3511	1.9086	0.21801	0.99873
K02945	0.184888	0.130986	0.175845		K07248	1.0634	0.52212	0.041691	0.45555		K02838	-0.69353	0.39071	0.075888	0.82003		K02355	0.52709	0.42915	0.21937	0.99873
K02112	0.18316	0.122935	0.149541		K00700	1.3002	0.64212	0.042888	0.46436		K03308	0.89858	0.50695	0.076311	0.82003		K02967	0.82518	0.67201	0.21948	0.99873
K03040	0.182766	0.0783803	0.157347		K03530	1.702	0.8474	0.044584	0.47558		K02108	-0.63161	0.35648	0.076426	0.82003		K02621	1.0707	0.87904	0.22321	0.99873
K00174	0.182149	0.16438	0.218522		K07040	1.074	0.53504	0.044723	0.47558		K03495	0.81855	0.46378	0.077572	0.8249		K00121	-2.3717	1.9507	0.22405	0.99873
K03832	0.1794	0.0911525	0.114559		K00262	1.1906	0.59631	0.045868	0.47966		K03231	-2.4396	1.3879	0.07879	0.83044		K15987	0.45824	0.37842	0.22593	0.99873
K00939	0.178518	0.0807022	0.131333		K00895	1.3529	0.67801	0.046001	0.47966		K03421	-2.8477	1.6308	0.08078	0.84394		K03430	1.926	1.5945	0.22709	0.99873
K02952	0.177034	0.0672908	0.1404		K02952	1.7993	0.90302	0.046315	0.47966		K03088	-0.74671	0.43101	0.083187	0.85668		K02906	0.84894	0.70527	0.2287	0.99873
K01187	0.175966	0.185457	0.216491		K02371	2.4438	1.2295	0.046847	0.48099		K02948	-1.4936	0.86752	0.085134	0.85668		K02470	0.39585	0.3296	0.22975	0.99873
K03496	0.17518	0.157047	0.128782		K00320	2.5668	1.2965	0.047719	0.4834		K03686	-1.6137	0.94233	0.08681	0.85668		K02907	0.60081	0.5009	0.23035	0.99873
K00927	0.175041	0.13294	0.133723		K22447	3.1527	1.5988	0.048615	0.4834		K03615	0.85155	0.49742	0.086909	0.85668		K00817	-0.52154	0.43539	0.23097	0.99873
K01869	0.172993	0.199682	0.272482		K00351	0.67608	0.34323	0.048862	0.4834		K23775	1.4147	0.82638	0.08691	0.85668		K02933	0.70233	0.58731	0.23176	0.99873
K00319	0.171628	0.0415945	0.0243207		K01805	1.2444	0.63225	0.049052	0.4834		K00147	0.67997	0.39767	0.087284	0.85668		K03433	3.2145	2.6999	0.23381	0.99873
K03654	0.164681	0.205356	0.202705		K02118	0.8496	0.43179	0.049111	0.4834		K04759	0.92963	0.54423	0.087607	0.85668		K02395	-2.0939	1.7596	0.23405	0.99873
K01874	0.164672	0.156553	0.22175		K02890	1.2821	0.65639	0.050792	0.49585		K00584	-2.5504	1.4938	0.087754	0.85668		K02879	0.65865	0.55397	0.23445	0.99873
K01886	0.16432	0.130073	0.167097		K27000	2.4396	1.2634	0.053484	0.51509		K03772	-2.185	1.2905	0.090415	0.86779		K03671	0.92863	0.7869	0.23796	0.99873
K02274	0.164303	0.0307967	0.000952836		K07712	-2.8003	1.4528	0.053919	0.51509		K08138	-0.66998	0.39628	0.090903	0.86779		K02990	0.87102	0.74158	0.24018	0.99873
K01873	0.163769	0.177826	0.230379		K03671	1.4381	0.74673	0.054128	0.51509		K05592	-1.0804	0.64178	0.092295	0.86779		K07636	0.60906	0.5226	0.24384	0.99873
K00012	0.163235	0.155743	0.131099		K00850	0.88571	0.46061	0.054493	0.51509		K00940	-1.5802	0.94001	0.092757	0.86779		K23351	-1.2524	1.0754	0.24416	0.99873
K02470	0.163073	0.202983	0.258645		K03704	2.818	1.4732	0.055772	0.52302		K02358	-1.2882	0.76704	0.093072	0.86779		K00661	-0.33649	0.28979	0.24557	0.99873
K00432	0.163042	0.135808	0.139729		K00962	0.68604	0.35966	0.056458	0.52452		K16554	-2.5103	1.4956	0.093264	0.86779		K03531	-0.80344	0.69601	0.24836	0.99873
K00847	0.162361	0.0893941	0.0758493		K00016	1.9145	1.0077	0.057445	0.52452		K00425	-0.4461	0.26707	0.094848	0.87569		K00174	0.42746	0.37132	0.24966	0.99873
K01740	0.160869	0.235617	0.226702		K03231	2.6338	1.388	0.057748	0.52452		K00074	-1.2097	0.72723	0.096222	0.88154		K01738	0.50554	0.44202	0.25275	0.99873
K03798	0.159976	0.198579	0.237345		K00401	2.4921	1.314	0.057884	0.52452		K00402	-2.3284	1.4073	0.098037	0.89131		K03303	0.49995	0.43962	0.25545	0.99873
K02337	0.159948	0.222764	0.231696		K01129	-0.80912	0.42704	0.058133	0.52452		K00320	-2.1335	1.2961	0.099737	0.8999		K04771	0.88044	0.78187	0.26013	0.99873
K02959	0.158957	0.0714026	0.161355		K00656	1.3476	0.71525	0.059547	0.52676		K13525	-2.08	1.2692	0.10125	0.90672		K02663	-2.1732	1.9348	0.26134	0.99873
K01803	0.156958	0.101575	0.113898		K22132	1.6454	0.87374	0.059682	0.52676		K00927	-0.81098	0.49609	0.1021	0.90749		K02996	0.90924	0.80958	0.26139	0.99873
K00059	0.156079	0.156435	0.147972		K02356	0.9026	0.47955	0.059814	0.52676		K00200	-2.3132	1.4204	0.10342	0.9076		K02356	0.56607	0.50428	0.26164	0.99873
K09458	0.155073	0.165796	0.171552		K02358	1.4408	0.76709	0.060352	0.52676		K21993	-2.2715	1.3957	0.10364	0.9076		K11752	-0.44661	0.398	0.26181	0.99873
K03073	0.154583	0.0660102	0.123215		K02988	1.2147	0.64807	0.060884	0.52676		K00121	-3.0052	1.8529	0.10484	0.90836		K02931	1.2801	1.1421	0.26236	0.99873
K03385	0.153445	0.0900025	0.100034		K01507	3.2159	1.7177	0.061181	0.52676		K03385	-0.89511	0.55257	0.10525	0.90836		K03737	0.52272	0.46804	0.26406	0.99873
K03076	0.152735	0.116823	0.168478		K01179	1.5411	0.82408	0.061477	0.52676		K01875	-0.71491	0.44576	0.10875	0.91374		K01495	-0.46574	0.41816	0.26538	0.99873
K02003	0.152529	0.217149	0.202931		K13979	4.8657	2.6098	0.062265	0.5297		K03660	2.4581	1.54	0.11046	0.91374		K05879	2.1659	1.946	0.2657	0.99873
K01265	0.150922	0.14445	0.173938		K08483	1.6331	0.87994	0.063472	0.5334		K01079	-0.71275	0.44952	0.11283	0.91374		K02794	2.2791	2.0575	0.26799	0.99873
K02970	0.150847	0.0276658	0.133282		K00399	2.3775	1.2817	0.063596	0.5334		K01834	-1.568	0.99318	0.1144	0.91374		K00606	-0.56354	0.50953	0.26873	0.99873
K03168	0.150786	0.128068	0.163363		K20509	0.86323	0.46693	0.064497	0.537		K03565	-2.5683	1.6287	0.11482	0.91374		K11928	0.71827	0.65004	0.26917	0.99873
K02988	0.150511	0.0876582	0.132375		K03076	0.85347	0.4624	0.064927	0.537		K01270	-0.48894	0.31021	0.11498	0.91374		K01000	0.46785	0.42415	0.27001	0.99873
K02968	0.14961	0.0494101	0.173302		K21993	2.5692	1.3967	0.065852	0.5409		K02963	-1.0864	0.69521	0.11814	0.91374		K22719	-1.6133	1.4627	0.27005	0.99873
K03086	0.14901	0.188571	0.16276		K01181	1.3788	0.75237	0.066852	0.54175		K02992	-1.0504	0.6737	0.11897	0.91374		K00789	0.63269	0.57471	0.27094	0.99873
K25026	0.147099	0.188656	0.196364		K03390	2.6266	1.4333	0.066866	0.54175		K01858	-1.3507	0.86727	0.11936	0.91374		K01881	0.55001	0.50189	0.27313	0.99873
K01890	0.146814	0.147018	0.180386		K00581	2.4054	1.3184	0.068079	0.54731		K00939	-1.128	0.72473	0.1196	0.91374		K07025	-0.9675	0.88428	0.27391	0.99873
K01687	0.145195	0.106483	0.14688		K02982	0.51055	0.28082	0.069054	0.54731		K03215	0.76442	0.49149	0.11987	0.91374		K27000	1.4544	1.3311	0.27454	0.99873
K02994	0.145019	0.0519449	0.113779		K01756	-0.62828	0.34656	0.069851	0.54731		K02503	-0.77729	0.49991	0.11998	0.91374		K01880	0.65153	0.59896	0.27669	0.99873
K01858	0.144766	0.0422589	0.0790874		K03624	0.70061	0.38725	0.070426	0.54731		K11749	0.77128	0.49681	0.12055	0.91374		K00939	0.82648	0.76472	0.2798	0.99873
K03111	0.143142	0.0767078	0.0873692		K01886	0.98299	0.5445	0.071027	0.54731		K00820	0.59877	0.38635	0.12118	0.91374		K00600	0.33946	0.31415	0.27988	0.99873
K02004	0.142959	0.273278	0.239026		K00789	0.98444	0.54558	0.071167	0.54731		K02557	-1.3183	0.85213	0.12186	0.91374		K02650	1.3437	1.2446	0.28032	0.99873
K00850	0.142536	0.0987659	0.116564		K02406	1.8954	1.0546	0.072304	0.54731		K01126	1.6188	1.0471	0.1221	0.91374		K01581	1.7836	1.6574	0.28185	0.99873
K02902	0.142393	0.0417679	0.12124		K03385	0.99332	0.55277	0.07234	0.54731		K09013	1.1316	0.73409	0.12319	0.91374		K07040	0.60346	0.5623	0.28318	0.99873
K01139	0.139552	0.236112	0.237434		K13378	3.1743	1.7684	0.072654	0.54731		K00012	-0.6916	0.44877	0.12329	0.91374		K05807	-1.2888	1.2028	0.28393	0.99873
K15923	0.138732	0.186886	0.186636		K00402	2.5236	1.4076	0.073004	0.54731		K02874	-0.86529	0.56213	0.12373	0.91374		K12132	1.0553	0.99093	0.28689	0.99873
K15633	0.138319	0.123379	0.156538		K02948	1.5531	0.86759	0.073427	0.54731		K00790	0.69284	0.45166	0.12504	0.91374		K02874	0.6307	0.59337	0.28782	0.99873
K03531	0.137768	0.239171	0.171396		K21574	1.0581	0.59186	0.073815	0.54731		K00383	-1.8779	1.2256	0.12545	0.91374		K21574	0.65411	0.6212	0.29235	0.99873
K08483	0.137316	0.0548436	0.05895		K02886	1.1479	0.64217	0.073858	0.54731		K03499	-0.70034	0.45777	0.12604	0.91374		K03043	0.6694	0.63632	0.29281	0.99873
K18682	0.137121	0.109587	0.140995		K03420	4.5446	2.5439	0.074028	0.54731		K00648	-0.74535	0.48827	0.12688	0.91374		K02864	0.8419	0.80047	0.29291	0.99873
K00648	0.136445	0.115669	0.0978439		K00600	0.5346	0.29969	0.074446	0.54731		K12297	2.8531	1.8692	0.1269	0.91374		K03551	0.3303	0.31511	0.29454	0.99873
K02357	0.136318	0.0954123	0.127369		K07137	-1.0608	0.59899	0.076551	0.55704		K08676	1.7009	1.1169	0.12777	0.91374		K01322	-1.2622	1.2103	0.29703	0.99873
K07114	0.13551	0.115664	0.106443		K07315	-0.75775	0.42808	0.076704	0.55704		K03687	-1.0156	0.67349	0.13156	0.91374		K01791	0.56932	0.54742	0.29834	0.99873
K02863	0.134681	0.0842481	0.214323		K01895	-0.97737	0.55357	0.077468	0.55794		K00850	-0.69104	0.46024	0.13323	0.91374		K04567	0.59428	0.57397	0.30049	0.99873
K01912	0.134181	0.17062	0.179223		K02965	1.8812	1.0666	0.077765	0.55794		K01192	1.2471	0.83131	0.13357	0.91374		K02357	0.47035	0.45428	0.3005	0.99873
K02890	0.133949	0.078906	0.104097		K02863	1.2249	0.69781	0.079209	0.56055		K09014	0.5038	0.33586	0.13361	0.91374		K02952	0.98044	0.9517	0.30291	0.99873
K07462	0.133418	0.123302	0.139472		K03421	2.8628	1.6311	0.079239	0.56055		K05516	-2.3488	1.5687	0.13432	0.91374		K23107	0.90758	0.88541	0.30535	0.99873
K02946	0.132837	0.0492289	0.100743		K01414	2.6402	1.509	0.080185	0.56055		K10716	-1.4581	0.97385	0.13433	0.91374		K00123	-1.7312	1.6962	0.30741	0.99873
K02867	0.132727	0.0708266	0.136259		K02933	0.97347	0.558	0.081058	0.56055		K03639	1.6278	1.0925	0.13625	0.91374		K12960	0.91576	0.89744	0.30753	0.99873
K04771	0.132567	0.087385	0.140957		K01687	1.3324	0.76393	0.081137	0.56055		K00343	-0.42194	0.28339	0.13652	0.91374		K02371	1.3216	1.2956	0.30771	0.99873
K01805	0.13242	0.0663863	0.0695482		K02342	-0.86274	0.49506	0.081387	0.56055		K01915	-0.72867	0.49192	0.13853	0.91374		K03561	-0.54196	0.53398	0.31014	0.99873
K03624	0.131519	0.107978	0.106594		K03308	-0.88353	0.50705	0.081423	0.56055		K01728	1.8316	1.2383	0.13909	0.91374		K05591	-1.4517	1.4415	0.3139	0.99873
K01262	0.129966	0.182607	0.160978		K01667	1.8777	1.0824	0.082783	0.56234		K09812	0.80497	0.54433	0.13918	0.91374		K00773	0.56325	0.55973	0.31428	0.99873
K06889	0.129634	0.196488	0.184457		K01889	0.80018	0.46172	0.08309	0.56234		K02871	-1.0417	0.70543	0.13975	0.91374		K02117	0.60197	0.60187	0.31723	0.99873
K00265	0.129136	0.191	0.214249		K02004	-0.75088	0.43329	0.0831	0.56234		K01710	0.52348	0.35588	0.1413	0.91374		K11733	1.4249	1.4278	0.31828	0.99873
K12573	0.128001	0.126663	0.147799		K00425	0.46251	0.26734	0.083627	0.56235		K07114	-1.0832	0.73799	0.14218	0.91374		K02622	-0.6046	0.60967	0.32135	0.99873
K07482	0.127556	0.0567007	0.0582331		K03111	1.2758	0.73843	0.084046	0.56235		K03501	1.1188	0.76369	0.14294	0.91374		K00581	1.3773	1.3892	0.32146	0.99873
K00895	0.126871	0.068275	0.0976754		K02996	1.3183	0.76855	0.086289	0.5711		K01534	1.3827	0.94441	0.14317	0.91374		K01834	1.0369	1.0487	0.32276	0.99873
K03324	0.126828	0.189992	0.187377		K03501	-1.3095	0.76352	0.086331	0.5711		K02909	1.0316	0.71044	0.14649	0.91374		K02784	-1.4832	1.5021	0.32342	0.99873
K01676	0.126661	0.0807334	0.0723886		K01972	-0.65128	0.38065	0.087085	0.5711		K03498	0.73156	0.50502	0.14746	0.91374		K07112	-2.068	2.0942	0.32342	0.99873
K05366	0.126571	0.186482	0.181618		K04079	1.707	0.99826	0.087271	0.5711		K03977	0.64354	0.44562	0.1487	0.91374		K03642	-0.53593	0.54462	0.32509	0.99873
K02914	0.126555	0.0408129	0.0582305		K14170	-3.1962	1.8766	0.088531	0.57618		K12308	0.64837	0.45036	0.14997	0.91374		K01955	0.37869	0.38488	0.32516	0.99873
K07133	0.125544	0.215134	0.161535		K03310	-0.85587	0.50798	0.092015	0.58761		K01715	-2.2316	1.5505	0.15006	0.91374		K02963	0.71774	0.73433	0.32836	0.99873
K01883	0.125278	0.150306	0.15883		K00702	1.6791	0.99721	0.092214	0.58761		K06177	0.69493	0.48286	0.15009	0.91374		K07180	-2.0283	2.0755	0.32845	0.99873
K01881	0.124259	0.123757	0.169994		K12297	-3.1452	1.8682	0.092259	0.58761		K01951	0.63621	0.443	0.15096	0.91374		K22447	1.6457	1.6853	0.32882	0.99873
K02884	0.12397	0.0614964	0.089272		K04771	1.2496	0.74221	0.092261	0.58761		K00135	-3.1156	2.1699	0.15106	0.91374		K03686	0.96905	0.99372	0.32947	0.99873
K01887	0.123967	0.136828	0.155256		K00831	0.66965	0.39908	0.093354	0.59043		K03041	-2.6129	1.8259	0.15243	0.91374		K02876	0.84216	0.8655	0.33054	0.99873
K00053	0.122411	0.0554566	0.0768407		K01874	0.51155	0.30523	0.093744	0.59043		K01934	1.6858	1.1801	0.15314	0.91374		K01940	0.41005	0.42381	0.33328	0.99873
K03625	0.122189	0.056873	0.0509098		K05520	3.1126	1.8597	0.094191	0.59043		K01207	1.5859	1.1136	0.15441	0.91374		K01808	0.59605	0.61659	0.3337	0.99873
K01834	0.121975	0.0282514	0.062614		K08138	0.66175	0.39646	0.095091	0.59295		K01226	-2.4782	1.7459	0.15577	0.91374		K02110	-0.94019	0.97668	0.33573	0.99873
K00702	0.121901	0.0373694	0.0769592		K14127	2.7622	1.6622	0.096553	0.59893		K02967	-0.9043	0.63711	0.15579	0.91374		K01585	0.37263	0.38734	0.33604	0.99873
K03544	0.121799	0.122863	0.141134		K03046	0.57016	0.34382	0.097256	0.60017		K03234	-1.9649	1.3845	0.15585	0.91374		K02838	-0.39342	0.41043	0.33778	0.99873
K02888	0.121668	0.0565184	0.0765859		K06949	-0.86926	0.5258	0.098287	0.6034		K03723	0.79482	0.56069	0.15631	0.91374		K00244	1.5852	1.6543	0.33795	0.99873
K02864	0.121588	0.0748271	0.131895		K02950	1.1216	0.68271	0.10043	0.61133		K03595	-0.59207	0.41768	0.15632	0.91374		K01129	-0.4261	0.44543	0.33877	0.99873
K02564	0.121397	0.130956	0.123314		K03574	-1.3964	0.85048	0.1006	0.61133		K12132	-1.329	0.93984	0.15734	0.91374		K03496	-0.29765	0.31175	0.3397	0.99873
K02982	0.119466	0.109662	0.133022		K02274	2.2937	1.4027	0.102	0.61552		K04066	0.64252	0.45475	0.15768	0.91374		K01790	-0.49348	0.51772	0.3405	0.99873
K03169	0.118767	0.154472	0.131736		K00705	0.75469	0.46196	0.10233	0.61552		K01142	0.77977	0.55209	0.15784	0.91374		K03583	-2.9998	3.1472	0.34051	0.99873
K12340	0.118318	0.210519	0.176749		K02914	1.8617	1.1468	0.1045	0.61926		K17828	0.85988	0.61037	0.1589	0.91374		K00703	0.58704	0.61679	0.34122	0.99873
K02990	0.118269	0.0464788	0.0806686		K02867	1.1113	0.68499	0.10472	0.61926		K02794	-2.723	1.9339	0.15911	0.91374		K07491	-0.89713	0.94732	0.34363	0.99873
K02935	0.11815	0.0634316	0.117338		K18930	0.64653	0.39859	0.10479	0.61926		K02563	1.1656	0.8279	0.15916	0.91374		K01537	0.71813	0.76537	0.3481	0.99873
K02529	0.117954	0.181604	0.152306		K07574	-2.9684	1.8313	0.10503	0.61926		K01507	-2.4051	1.7129	0.1603	0.91374		K02982	0.27577	0.29437	0.34886	0.99873
K06180	0.117845	0.202631	0.189665		K03496	0.47917	0.29611	0.10562	0.61965		K04796	-4.9219	3.5062	0.16039	0.91374		K18682	0.44636	0.47909	0.3515	0.99873
K00584	0.116976	0.0194101	0.0236267		K13525	2.0455	1.2693	0.10705	0.623		K02890	-0.91866	0.65594	0.16135	0.91374		K25181	-1.0576	1.1399	0.3535	0.99873
K05808	0.11617	0.0304494	0.0733745		K08325	1.431	0.88838	0.10723	0.623		K03550	0.60169	0.43151	0.1632	0.91374		K11076	1.9184	2.0685	0.35371	0.99873
K00942	0.116065	0.0709466	0.0935585		K02987	2.4527	1.5306	0.10904	0.63043		K00763	-2.2799	1.6354	0.16331	0.91374		K00874	0.2728	0.29451	0.3543	0.99873
K02874	0.115969	0.0577749	0.0939471		K00074	1.1604	0.72734	0.11063	0.63654		K01738	0.58658	0.4211	0.16363	0.91374		K02557	-0.82972	0.89708	0.35502	0.99873
K00548	0.114846	0.192541	0.176376		K00927	0.78835	0.49614	0.11207	0.64171		K00969	1.1506	0.82629	0.16377	0.91374		K07003	-1.2854	1.4043	0.36002	0.99873
K07386	0.114438	0.15631	0.148079		K00940	1.4905	0.94	0.11281	0.6422		K06901	1.4902	1.0744	0.16545	0.91374		K01192	0.79451	0.87165	0.36203	0.99873
K00600	0.113672	0.100162	0.127198		K03551	-0.48202	0.30435	0.11324	0.6422		K01955	0.50732	0.36591	0.16561	0.91374		K00012	-0.42789	0.47234	0.36499	0.99873
K02520	0.113248	0.0753131	0.0759187		K00584	2.3617	1.4936	0.11383	0.6422		K01519	-1.0562	0.76449	0.16709	0.91374		K02529	-0.26175	0.28952	0.36595	0.99873
K11717	0.113158	0.135799	0.112221		K06168	-0.81049	0.51353	0.1145	0.6422		K02914	-1.5836	1.1464	0.16715	0.91374		K01424	-0.62044	0.68963	0.3683	0.99873
K20509	0.112959	0.0793705	0.105386		K03386	2.6463	1.6783	0.11485	0.6422		K14441	1.4847	1.0759	0.16763	0.91374		K01858	0.81924	0.91533	0.37077	0.99873
K02014	0.112088	0.247722	0.159833		K03832	1.2444	0.796	0.11798	0.65506		K01880	-0.78227	0.56784	0.16832	0.91374		K01835	0.59469	0.66513	0.37127	0.99873
K07138	0.11207	0.0890987	0.100302		K00147	-0.62161	0.39792	0.11825	0.65506		K00342	-0.59059	0.43052	0.17013	0.91374		K00702	0.93834	1.0508	0.37189	0.99873
K02933	0.111501	0.0767461	0.118834		K02881	0.9497	0.61083	0.12	0.66168		K03111	-1.0107	0.73804	0.17085	0.91374		K01126	0.97451	1.0974	0.37452	0.99873
K06915	0.111491	0.0982824	0.0911121		K01952	0.32678	0.21098	0.12142	0.66642		K03116	-1.2756	0.93241	0.17127	0.91374		K01051	-1.0558	1.1898	0.37489	0.99873
K00602	0.111405	0.133859	0.162117		K18682	0.70161	0.45541	0.12341	0.66955		K04487	2.3096	1.6896	0.17163	0.91374		K00666	0.31194	0.35573	0.38054	0.99873
K00611	0.11095	0.0853857	0.0836937		K03786	-0.76442	0.49659	0.12372	0.66955		K01181	-1.0266	0.75224	0.17234	0.91374		K13378	1.6284	1.8641	0.38236	0.99873
K01414	0.110843	0.0362231	0.0386112		K00847	1.775	1.1543	0.12413	0.66955		K00432	-0.52748	0.38774	0.1737	0.91374		K03168	0.40796	0.46846	0.38383	0.99873
K18118	0.110057	0.0618375	0.0661842		K04567	0.83776	0.54499	0.12424	0.66955		K01682	-2.2518	1.6569	0.17414	0.91374		K00351	0.31258	0.3599	0.38511	0.99873
K01338	0.109984	0.132199	0.198484		K00768	-1.6647	1.0862	0.12538	0.67063		K02663	-2.4994	1.8404	0.17444	0.91374		K03282	-1.0739	1.2366	0.38515	0.99873
K02950	0.109796	0.0597115	0.124972		K06915	0.59942	0.39131	0.12557	0.67063		K02355	-0.55154	0.40707	0.17545	0.91374		K01265	0.3558	0.41154	0.38728	0.99873
K01808	0.109502	0.0603991	0.0858343		K03784	0.78367	0.51459	0.12778	0.67489		K01756	0.46965	0.3467	0.17554	0.91374		K06221	0.32771	0.37931	0.3876	0.99873
K07568	0.109227	0.151912	0.151461		K00605	-0.49918	0.32791	0.12793	0.67489		K01854	1.1961	0.88316	0.17562	0.91374		K07335	0.81612	0.9461	0.38835	0.99873
K01284	0.109164	0.112762	0.11088		K01519	1.1638	0.76477	0.12806	0.67489		K19157	1.6564	1.2238	0.17591	0.91374		K00266	0.18639	0.21666	0.38964	0.99873
K15987	0.108825	0.0943627	0.131024		K03744	-0.57677	0.38028	0.12934	0.67862		K06113	0.66227	0.48939	0.17598	0.91374		K00259	-0.4198	0.48807	0.38972	0.99873
K03585	0.108734	0.208818	0.146437		K02884	1.3243	0.87632	0.13074	0.68294		K14170	2.5414	1.8781	0.17599	0.91374		K20509	0.41954	0.49125	0.39309	0.99873
K00016	0.108644	0.025725	0.0314506		K18675	1.9024	1.2662	0.13299	0.68575		K00895	-0.91547	0.67744	0.17658	0.91374		K08987	-1.3112	1.5394	0.39434	0.99873
K03499	0.108042	0.0974592	0.0926549		K00432	0.58197	0.3879	0.13353	0.68575		K00278	-0.62686	0.46459	0.17725	0.91374		K00602	0.24828	0.29167	0.39464	0.99873
K00831	0.105937	0.0866695	0.108044		K01915	0.73766	0.49196	0.13376	0.68575		K10439	-1.6691	1.237	0.17726	0.91374		K02770	0.9452	1.1201	0.39877	0.99873
K16089	0.105068	0.140604	0.074274		K00611	0.94766	0.63362	0.13475	0.68575		K00656	-0.96209	0.71426	0.17799	0.91374		K15633	0.39927	0.47419	0.39978	0.99873
K02519	0.105036	0.154267	0.21081		K00200	2.1205	1.42	0.13537	0.68575		K02600	0.51447	0.38372	0.18001	0.9197		K11068	-0.79854	0.94924	0.40021	0.99873
K00661	0.104811	0.14344	0.116165		K10536	-1.5781	1.0581	0.13584	0.68575		K00651	1.4526	1.0866	0.18128	0.9197		K07497	-0.61653	0.73831	0.40369	0.99873
K02314	0.104772	0.140307	0.141503		K01893	0.84184	0.56464	0.13598	0.68575		K07574	2.4487	1.8337	0.18175	0.9197		K03438	-0.56017	0.67764	0.40843	0.99873
K00764	0.104757	0.183164	0.16823		K15987	0.53744	0.36059	0.13611	0.68575		K03555	0.61177	0.45953	0.18309	0.9197		K00319	-1.2673	1.5342	0.40877	0.99873
K01519	0.104703	0.058816	0.0636243		K07271	-1.2578	0.84463	0.13646	0.68575		K01206	1.1429	0.86078	0.18427	0.9197		K01661	0.41305	0.50219	0.41079	0.99873
K02987	0.104646	0.021442	0.0487571		K01624	0.94303	0.6357	0.13796	0.69036		K02004	0.57517	0.43335	0.18442	0.9197		K01869	0.48098	0.58533	0.41124	0.99873
K00849	0.104445	0.117361	0.12011		K00763	2.4134	1.6357	0.1401	0.69511		K10536	1.4025	1.0583	0.18512	0.9197		K00286	-0.48097	0.58727	0.41279	0.99873
K02965	0.103828	0.0446658	0.0998641		K04069	-0.8227	0.55877	0.14093	0.69511		K01791	0.69046	0.52177	0.18573	0.9197		K08676	0.95537	1.1683	0.41349	0.99873
K02996	0.103824	0.0670274	0.116151		K00548	-0.58442	0.39774	0.14174	0.69511		K02029	2.1511	1.6274	0.18623	0.9197		K00135	-1.8654	2.2868	0.41466	0.99873
K06221	0.10377	0.122174	0.148409		K00171	3.0231	2.0588	0.14201	0.69511		K03431	1.455	1.1023	0.18687	0.9197		K03530	0.72622	0.8932	0.41618	0.99873
K02963	0.103679	0.0389426	0.0606377		K00945	-0.7395	0.50364	0.14202	0.69511		K00244	2.0793	1.5855	0.18969	0.92644		K00595	-1.2082	1.4912	0.41782	0.99873
K09955	0.103618	0.18003	0.170067		K00832	2.1528	1.4676	0.14241	0.69511		K03737	-0.5814	0.44395	0.19033	0.92644		K09013	0.62354	0.76965	0.41784	0.99873
K01951	0.10313	0.154246	0.193145		K03389	2.0829	1.4294	0.14505	0.70231		K09015	0.54427	0.41583	0.19058	0.92644		K03743	-0.64652	0.80059	0.41935	0.99873
K03655	0.102679	0.147759	0.13502		K00348	-1.5379	1.0559	0.14526	0.70231		K00013	0.57964	0.44493	0.19265	0.93153		K02835	0.36473	0.4559	0.4237	0.99873
K03723	0.102468	0.182682	0.203254		K01159	-0.56724	0.38992	0.14573	0.70231		K24847	1.0885	0.83656	0.19319	0.93153		K03086	-0.28662	0.35921	0.42492	0.99873
K18930	0.102314	0.0792335	0.088126		K14128	2.5888	1.7818	0.14624	0.70231		K01953	0.70862	0.54557	0.19399	0.93161		K05516	-1.3187	1.6533	0.42509	0.99873
K00240	0.101691	0.0531594	0.0911581		K03073	1.4975	1.0339	0.1475	0.70552		K02493	0.53389	0.41326	0.19639	0.93937		K00979	-0.3875	0.48645	0.42569	0.99873
K01889	0.101201	0.0790946	0.114965		K02784	2.0578	1.4244	0.14856	0.70668		K02335	0.56719	0.44505	0.20251	0.95263		K21573	0.51952	0.66242	0.43287	0.99873
K05515	0.101162	0.135988	0.130161		K00174	0.50982	0.35323	0.14893	0.70668		K27802	1.8498	1.4529	0.20295	0.95263		K01840	0.63766	0.81831	0.43584	0.99873
K01992	0.100992	0.124101	0.131618		K11733	1.9498	1.3551	0.1502	0.70987		K01139	0.58358	0.45854	0.20313	0.95263		K04796	-2.8661	3.6955	0.43801	0.99873
K00940	0.100037	0.0481567	0.051215		K05606	0.88075	0.61461	0.15185	0.71483		K18672	0.61489	0.48408	0.20401	0.95263		K02988	0.52922	0.68283	0.43832	0.99873
K03526	0.0986466	0.111181	0.116152		K01226	2.4887	1.7466	0.15419	0.72064		K13798	-3.3394	2.6345	0.20495	0.95263		K04516	1.1745	1.5199	0.43965	0.99873
K02931	0.0986325	0.0817794	0.192094		K09015	-0.59245	0.41589	0.15429	0.72064		K03574	1.0772	0.85071	0.20541	0.95263		K01873	0.37679	0.48803	0.44008	0.99873
K02881	0.098233	0.064683	0.118142		K02864	1.0804	0.75994	0.15511	0.72165		K05540	0.66053	0.52286	0.20648	0.95263		K02118	0.35014	0.45374	0.44031	0.99873
K00278	0.0982219	0.10124	0.0846449		K09761	-1.5798	1.1158	0.15682	0.72399		K01924	0.61983	0.49104	0.20685	0.95263		K01667	0.87428	1.1406	0.44337	0.99873
K21572	0.0976552	0.165681	0.144784		K03043	0.85421	0.60385	0.15718	0.72399		K02945	-0.45477	0.3607	0.20738	0.95263		K03088	-0.34798	0.45413	0.44352	0.99873
K02343	0.09739	0.10078	0.11708		K07091	-1.1193	0.79229	0.15773	0.72399		K09759	-1.5686	1.2469	0.2084	0.95263		K03784	-0.41449	0.54284	0.44513	0.99873
K03687	0.0973049	0.0590699	0.0746369		K02298	-2.6076	1.8472	0.15805	0.72399		K02549	0.5961	0.47436	0.20888	0.95263		K20866	-1.2978	1.7005	0.44534	0.99873
K02356	0.0971087	0.0615293	0.091468		K00013	-0.62627	0.44498	0.15931	0.72696		K15865	1.4035	1.1197	0.21001	0.95263		K11073	-1.1843	1.5527	0.44563	0.99873
K00812	0.0970835	0.135095	0.140839		K01790	-0.69544	0.49517	0.16019	0.72817		K07478	0.85352	0.68575	0.21326	0.95263		K05837	-0.37444	0.49603	0.45033	0.99873
K02879	0.0970553	0.0740411	0.108646		K18197	-1.3985	0.99744	0.16089	0.72858		K01695	0.66829	0.53715	0.21345	0.95263		K04068	-0.3713	0.4922	0.45063	0.99873
K03569	0.0959309	0.121098	0.117357		K03168	0.62203	0.44527	0.16242	0.73273		K02024	-1.8645	1.5065	0.21585	0.95263		K09474	-1.1212	1.4948	0.4532	0.99873
K03555	0.0955638	0.167919	0.173121		K01695	-0.74889	0.53714	0.16325	0.73285		K00768	1.3419	1.0865	0.2168	0.95263		K02342	-0.38904	0.51886	0.45338	0.99873
K01876	0.0955559	0.143467	0.154091		K01872	0.42088	0.30218	0.16368	0.73285		K20741	-1.9247	1.5588	0.21693	0.95263		K00688	0.49025	0.65857	0.45662	0.99873
K04759	0.0950871	0.178356	0.207042		K02529	-0.38156	0.27681	0.16807	0.74331		K03832	-0.98094	0.79576	0.21769	0.95263		K07173	-0.89706	1.2067	0.45723	0.99873
K02316	0.0949095	0.159405	0.153744		K01534	-1.3004	0.9445	0.16858	0.74331		K00647	-0.63449	0.51528	0.21819	0.95263		K00558	-0.42574	0.57362	0.45797	0.99873
K01939	0.0943952	0.106954	0.1096		K03523	-2.0416	1.485	0.16919	0.74331		K03702	0.63855	0.51945	0.21897	0.95263		K00831	0.31101	0.41952	0.45848	0.99873
K06207	0.0943785	0.127259	0.154244		K02501	-0.76543	0.55816	0.17027	0.74331		K09761	1.3708	1.1159	0.21928	0.95263		K01710	0.27163	0.37207	0.46536	0.99873
K06959	0.0941067	0.132502	0.133331		K05919	1.3982	1.0208	0.17075	0.74331		K02117	-0.69943	0.57021	0.21996	0.95263		K05541	-1.3416	1.8487	0.46804	0.99873
K02429	0.0939442	0.131162	0.119826		K00259	0.6338	0.46292	0.17095	0.74331		K01775	-0.61169	0.49914	0.22039	0.95263		K01886	0.41583	0.57356	0.46845	0.99873
K07391	0.0936111	0.110381	0.124928		K05837	-0.64843	0.47392	0.17125	0.74331		K03978	1.3258	1.0856	0.22202	0.95263		K01687	0.58297	0.80505	0.46898	0.99873
K01775	0.0930819	0.0982318	0.0911781		K02913	1.1644	0.85197	0.1717	0.74331		K01489	0.96958	0.79418	0.22214	0.95263		K00945	-0.38116	0.52741	0.46986	0.99873
K03696	0.0928221	0.123361	0.15267		K03572	-0.83389	0.6105	0.17196	0.74331		K03657	1.0977	0.9015	0.22336	0.95263		K03615	0.3766	0.52123	0.46998	0.99873
K01153	0.0928174	0.148071	0.13651		K00963	-1.1238	0.82578	0.17355	0.74331		K00265	0.47349	0.39104	0.22595	0.95263		K03041	-1.3752	1.9247	0.47492	0.99873
K00179	0.0926577	0.132151	0.147355		K02879	0.71532	0.52682	0.17453	0.74331		K12960	1.0334	0.85597	0.22731	0.95263		K01006	0.66256	0.92806	0.47528	0.99873
K01358	0.0924553	0.0897996	0.110446		K03116	1.266	0.93253	0.1746	0.74331		K02564	-0.55819	0.46561	0.23059	0.95263		K01438	-0.6161	0.86448	0.47604	0.99873
K00973	0.0920562	0.116032	0.107872		K09903	0.46406	0.34227	0.17516	0.74331		K00059	-0.47928	0.39995	0.23078	0.95263		K02888	0.38721	0.54581	0.47806	0.99873
K02110	0.0915299	0.0576579	0.0384073		K00558	-0.74198	0.54743	0.17529	0.74331		K06147	1.0231	0.85536	0.23166	0.95263		K05801	-1.0098	1.4235	0.4781	0.99873
K03596	0.0914394	0.135702	0.156194		K06177	-0.65464	0.48312	0.17541	0.74331		K18930	-0.47429	0.39811	0.23352	0.95263		K07657	-1.0194	1.4375	0.47822	0.99873
K03292	0.090863	0.141445	0.109671		K00606	-0.65951	0.48758	0.17618	0.74331		K00962	-0.42771	0.35935	0.23395	0.95263		K01012	0.90564	1.2823	0.48003	0.99873
K02899	0.0908528	0.081608	0.0871137		K18220	1.1403	0.84425	0.17681	0.74331		K07238	1.0382	0.87871	0.23739	0.95263		K11717	-0.35818	0.50964	0.48217	0.99873
K00647	0.0905863	0.111574	0.0680035		K01438	-1.1092	0.82389	0.17822	0.74331		K03631	0.53069	0.45049	0.23878	0.95263		K03786	-0.36425	0.51841	0.48229	0.99873
K02335	0.0905415	0.148246	0.157175		K23997	-0.60181	0.44722	0.1784	0.74331		K01958	2.2059	1.8845	0.24177	0.95263		K02892	0.40274	0.57376	0.48272	0.99873
K01866	0.0905341	0.113862	0.123525		K06020	0.51638	0.38405	0.17876	0.74331		K01808	-0.68193	0.58441	0.24326	0.95263		K02866	1.4767	2.1064	0.48328	0.99873
K07263	0.0904614	0.114129	0.11967		K23775	-1.1109	0.82695	0.17917	0.74331		K02994	-1.0492	0.90174	0.24461	0.95263		K07126	-0.31768	0.45411	0.48419	0.99873
K00874	0.0898136	0.103471	0.12919		K03978	-1.4552	1.0856	0.18008	0.74331		K07085	0.43746	0.37615	0.24483	0.95263		K03595	-0.30646	0.43866	0.48479	0.99873
K02005	0.0894563	0.160638	0.133325		K01990	0.8887	0.6634	0.18037	0.74331		K02860	-0.5431	0.46745	0.24531	0.95263		K00603	1.2094	1.7345	0.48564	0.99873
K01652	0.0892917	0.122956	0.14136		K00759	-1.1197	0.8383	0.18164	0.74596		K02118	-0.49946	0.43065	0.24613	0.95263		K06041	-0.24204	0.34859	0.48748	0.99873
K10716	0.08875	0.0504553	0.0399369		K01256	1.3413	1.0089	0.18369	0.75173		K08303	0.57939	0.50061	0.24711	0.95263		K00349	0.38664	0.55715	0.48771	0.99873
[truncated: 900 more rows]
